# Supplementary material for: Pan-cancer analysis of homozygous deletions in primary tumours uncovers rare tumour suppressors
Source: Nat Commun. 2017 Oct 31;8:1221. doi: 10.1038/s41467-017-01355-0 (PMC5663922; doi:10.1038/s41467-017-01355-0)
Supplement: Supplementary file 3 — Supplementary Data 1 [file 41467_2017_1355_MOESM3_ESM.xlsx]

## Sheet: Sheet1
Supplementary Data 1: List of samples included in this study
List of samples stratified per tumour type, GEO accession numbers of the data and CEL file identifier, summary statistics of ASCAT results (aberrant, non-aberrant, failed; tumour purity and ploidy) and summary statistics of homozygous deletions identified per sample. IDC: invasive ductal carcinoma; DCIS: ductal carcinoma in situ; ILC: invasive lobular carcinoma; IC: invasive carcinoma; NSCLC: non…
Sample name	Tumor type	Detailed tumor type	Gender	CEL file	GEO ID or website	ASCAT category	Ploidy (n)	Purity (%)	# HDs	Total HD length
B1	Breast	IDC	female	GSM182884.CEL	GSE7545	aberrant	2	41	0	0
B2	Breast	IDC	female	GSM182885.CEL	GSE7545	aberrant	2.99	48	0	0
B3	Breast	IDC	female	GSM182886.CEL	GSE7545	aberrant	2	53	1	103793
B4	Breast	IDC	female	GSM182887.CEL	GSE7545	aberrant	4.01	37	0	0
B5	Breast	IDC	female	GSM182888.CEL	GSE7545	aberrant	2.07	38	2	141004
B6	Breast	IDC	female	GSM182889.CEL	GSE7545	nonaberrant	1.98	83	0	0
B7	Breast	IDC	female	GSM182890.CEL	GSE7545	aberrant	3.92	32	1	7469
B8	Breast	IDC and Pagets	female	GSM182891.CEL	GSE7545	aberrant	3.8	39	0	0
B9	Breast	IDC	female	GSM182892.CEL	GSE7545	aberrant	3.67	58	2	697213
B10	Breast	IDC	female	GSM182893.CEL	GSE7545	aberrant	3.08	49	0	0
B11	Breast	IDC (Apocrine)	female	GSM182894.CEL	GSE7545	nonaberrant	2	48	0	0
B12	Breast	IDC	female	GSM182895.CEL	GSE7545	aberrant	3.95	60	0	0
B13	Breast	IDC	female	GSM182896.CEL	GSE7545	aberrant	2.13	47	2	135408
B14	Breast	IDC	female	GSM182897.CEL	GSE7545	aberrant	4.05	56	0	0
B15	Breast	IDC	female	GSM182898.CEL	GSE7545	aberrant	3.87	52	0	0
B16	Breast	IDC	female	GSM182899.CEL	GSE7545	aberrant	1.81	56	3	1709077
B17	Breast	IDC	female	GSM182900.CEL	GSE7545	aberrant	1.56	61	3	647805
B18	Breast	IDC	female	GSM182901.CEL	GSE7545	aberrant	2.13	63	1	1
B19	Breast	IDC with DCIS	female	GSM182902.CEL	GSE7545	aberrant	1.96	45	1	86999
B20	Breast	IDC	female	GSM182903.CEL	GSE7545	aberrant	2	55	1	2979
B21	Breast	IDC	female	GSM182904.CEL	GSE7545	aberrant	5.29	36	0	0
B22	Breast	IDC	female	GSM182905.CEL	GSE7545	aberrant	4.57	30	0	0
B23	Breast	IDC	female	GSM182906.CEL	GSE7545	aberrant	4.04	29	1	3156
B24	Breast	IDC	female	GSM182907.CEL	GSE7545	aberrant	3.58	42	1	518419
B25	Breast	IDC	female	GSM182908.CEL	GSE7545	aberrant	3.67	42	0	0
B26	Breast	IDC	female	GSM182909.CEL	GSE7545	aberrant	2.05	35	0	0
B27	Breast	IDC	female	GSM182910.CEL	GSE7545	aberrant	3.29	100	0	0
B28	Breast	IDC	female	GSM182911.CEL	GSE7545	aberrant	3.78	48	0	0
B29	Breast	IDC	female	GSM182912.CEL	GSE7545	aberrant	2.16	54	0	0
B30	Breast	IDC	female	GSM182913.CEL	GSE7545	aberrant	1.96	36	0	0
B31	Breast	IDC	female	GSM182914.CEL	GSE7545	aberrant	1.6	49	4	2040983
B32	Breast	IDC	female	GSM182915.CEL	GSE7545	aberrant	1.46	46	3	3687220
B33	Breast	IDC	female	GSM182916.CEL	GSE7545	aberrant	2.09	100	0	0
B34	Breast	IDC with DCIS	female	GSM182917.CEL	GSE7545	aberrant	1.95	59	2	517585
B36	Breast	IDC	female	GSM182919.CEL	GSE7545	aberrant	2.02	38	0	0
B37	Breast	IDC with DCIS	female	GSM182920.CEL	GSE7545	aberrant	3.34	36	1	1054815
B38	Breast	IDC	female	GSM182921.CEL	GSE7545	aberrant	2.15	38	1	1454539
B41	Breast	IDC	female	GSM182924.CEL	GSE7545	aberrant	2.26	54	1	1564932
B42	Breast	IDC	female	GSM182925.CEL	GSE7545	aberrant	1.93	42	0	0
B43	Breast	IDC	female	GSM182926.CEL	GSE7545	aberrant	2.07	39	1	769298
B44	Breast	IDC (papillary)	female	GSM182927.CEL	GSE7545	aberrant	1.91	66	0	0
B45	Breast	IDC	female	GSM182928.CEL	GSE7545	aberrant	3.22	39	0	0
B46	Breast	IDC	female	GSM182929.CEL	GSE7545	aberrant	3.56	38	0	0
B49	Breast	IDC	female	GSM182932.CEL	GSE7545	aberrant	1.8	34	2	24491
B50	Breast	Metaplastic carcinoma	female	GSM182933.CEL	GSE7545	aberrant	2.41	57	1	359686
B51	Breast	IDC and ILC	female	GSM182934.CEL	GSE7545	aberrant	2.15	53	1	8534
B52	Breast	-	female	GSM481270_ABORT_p_Sty25_Mapping250K_Sty_C01_94910.CEL	GSE19399	nonaberrant	2	24	2	486641
B53	Breast	-	female	GSM481271_ABORT_p_Sty25_Mapping250K_Sty_D01_94912.CEL	GSE19399	aberrant	2.03	44	2	109231
B54	Breast	-	female	GSM481272_ABORT_p_Sty25_Mapping250K_Sty_E09_95042.CEL	GSE19399	aberrant	2	65	2	182496
B55	Breast	-	female	GSM481273_ABORT_p_Sty25_Mapping250K_Sty_F08_95028.CEL	GSE19399	aberrant	3.96	37	0	0
B57	Breast	-	female	GSM481275_ACTOR_p_Sty17_Mapping250K_Sty_C08_79234.CEL	GSE19399	aberrant	3.05	52	0	0
B58	Breast	-	female	GSM481276_ACTOR_p_Sty17_Mapping250K_Sty_C10_79266.CEL	GSE19399	aberrant	5.32	39	0	0
B59	Breast	-	female	GSM481277_ACTOR_p_Sty17_Mapping250K_Sty_C12_79298.CEL	GSE19399	aberrant	3.45	44	0	0
B60	Breast	-	female	GSM481278_ACTOR_p_Sty17_Mapping250K_Sty_D02_79140.CEL	GSE19399	aberrant	4.19	53	0	0
B61	Breast	-	female	GSM481279_ACTOR_p_Sty17_Mapping250K_Sty_D04_79172.CEL	GSE19399	nonaberrant	2	40	1	87802
B62	Breast	-	female	GSM481280_ACTOR_p_Sty17_Mapping250K_Sty_D06_79204.CEL	GSE19399	aberrant	3.28	59	0	0
B63	Breast	-	female	GSM481281_ACTOR_p_Sty17_Mapping250K_Sty_D08_79236.CEL	GSE19399	aberrant	2.02	99	0	0
B64	Breast	-	female	GSM481282_ACTOR_p_Sty17_Mapping250K_Sty_D10_79268.CEL	GSE19399	aberrant	3.33	48	0	0
B65	Breast	-	female	GSM481283_ACTOR_p_Sty17_Mapping250K_Sty_D12_79300.CEL	GSE19399	aberrant	1.98	64	0	0
B66	Breast	-	female	GSM481284_ACTOR_p_Sty17_Mapping250K_Sty_E02_79142.CEL	GSE19399	aberrant	3.89	54	0	0
B67	Breast	-	female	GSM481285_ACTOR_p_Sty17_Mapping250K_Sty_E04_79174.CEL	GSE19399	aberrant	3.9	56	0	0
B68	Breast	-	female	GSM481286_ACTOR_p_Sty17_Mapping250K_Sty_E06_79206.CEL	GSE19399	aberrant	2.32	68	0	0
B69	Breast	-	female	GSM481287_ACTOR_p_Sty17_Mapping250K_Sty_E08_79238.CEL	GSE19399	aberrant	2.37	45	0	0
B70	Breast	-	female	GSM481288_ACTOR_p_Sty17_Mapping250K_Sty_E10_79270.CEL	GSE19399	aberrant	2.09	50	1	433239
B71	Breast	-	female	GSM481289_ACTOR_p_Sty17_Mapping250K_Sty_E12_79302.CEL	GSE19399	aberrant	5.34	50	0	0
B72	Breast	-	female	GSM481290_ACTOR_p_Sty17_Mapping250K_Sty_F02_79144.CEL	GSE19399	aberrant	2.07	62	0	0
B73	Breast	-	female	GSM481291_ACTOR_p_Sty17_Mapping250K_Sty_F04_79176.CEL	GSE19399	aberrant	5.38	34	0	0
B74	Breast	-	female	GSM481292_ACTOR_p_Sty17_Mapping250K_Sty_F06_79208.CEL	GSE19399	aberrant	2.07	68	0	0
B75	Breast	-	female	GSM481293_ACTOR_p_Sty17_Mapping250K_Sty_F08_79240.CEL	GSE19399	aberrant	4.26	42	1	738164
B76	Breast	-	female	GSM481294_ACTOR_p_Sty17_Mapping250K_Sty_F10_79272.CEL	GSE19399	aberrant	2.11	49	0	0
B77	Breast	-	female	GSM481295_ACTOR_p_Sty17_Mapping250K_Sty_F12_79304.CEL	GSE19399	aberrant	1.86	50	1	33254
B78	Breast	-	female	GSM481296_ACTOR_p_Sty17_Mapping250K_Sty_G02_79146.CEL	GSE19399	aberrant	3.46	41	0	0
B79	Breast	-	female	GSM481297_ACTOR_p_Sty17_Mapping250K_Sty_G04_79178.CEL	GSE19399	aberrant	2.4	100	0	0
B80	Breast	-	female	GSM481309_LINED_p_STY36_Mapping250K_Sty_A03_147714.CEL	GSE19399	aberrant	3.94	48	4	358191
B81	Breast	-	female	GSM481310_LINED_p_STY36_Mapping250K_Sty_A06_147762.CEL	GSE19399	aberrant	3.77	40	0	0
B82	Breast	-	female	GSM481311_LINED_p_STY36_Mapping250K_Sty_A09_147810.CEL	GSE19399	aberrant	4.03	30	0	0
B83	Breast	-	female	GSM481312_LINED_p_STY36_Mapping250K_Sty_B07_147780.CEL	GSE19399	aberrant	2.22	63	0	0
B84	Breast	-	female	GSM481313_LINED_p_STY36_Mapping250K_Sty_C04_147734.CEL	GSE19399	aberrant	2.05	37	1	378729
B85	Breast	-	female	GSM481314_LINED_p_STY36_Mapping250K_Sty_C07_147782.CEL	GSE19399	aberrant	1.99	54	0	0
B86	Breast	-	female	GSM481316_LINED_p_STY36_Mapping250K_Sty_C10_147830.CEL	GSE19399	aberrant	3.33	41	0	0
B87	Breast	-	female	GSM481317_LINED_p_STY36_Mapping250K_Sty_D05_147752.CEL	GSE19399	aberrant	1.92	53	0	0
B88	Breast	-	female	GSM481318_LINED_p_STY36_Mapping250K_Sty_D08_147800.CEL	GSE19399	aberrant	1.8	46	0	0
B89	Breast	-	female	GSM481319_LINED_p_STY36_Mapping250K_Sty_D10_147832.CEL	GSE19399	failed	NA	NA	NA	NA
B90	Breast	-	female	GSM481320_LINED_p_STY36_Mapping250K_Sty_E03_147722.CEL	GSE19399	aberrant	1.99	77	0	0
B91	Breast	-	female	GSM481321_LINED_p_STY36_Mapping250K_Sty_E06_147770.CEL	GSE19399	aberrant	1.99	77	0	0
B92	Breast	-	female	GSM481322_LINED_p_STY36_Mapping250K_Sty_E09_147818.CEL	GSE19399	aberrant	4.92	37	0	0
B93	Breast	-	female	GSM481323_LINED_p_STY36_Mapping250K_Sty_F01_147692.CEL	GSE19399	failed	NA	NA	NA	NA
B94	Breast	-	female	GSM481324_LINED_p_STY36_Mapping250K_Sty_F02_147708.CEL	GSE19399	aberrant	2.67	37	1	1550438
B95	Breast	-	female	GSM481325_LINED_p_STY36_Mapping250K_Sty_F03_147724.CEL	GSE19399	aberrant	3.82	55	4	1037909
B96	Breast	-	female	GSM481328_LINED_p_STY36_Mapping250K_Sty_F09_147820.CEL	GSE19399	aberrant	1.98	37	0	0
B97	Breast	-	female	GSM481331_LINED_p_STY36_Mapping250K_Sty_G03_147726.CEL	GSE19399	aberrant	2.17	31	1	826432
B98	Breast	-	female	GSM481333_LINED_p_STY36_Mapping250K_Sty_G07_147790.CEL	GSE19399	aberrant	3.19	74	1	9488217
B99	Breast	-	female	GSM481336_LINED_p_STY36_Mapping250K_Sty_G12_147870.CEL	GSE19399	aberrant	3.75	55	1	1132276
B100	Breast	-	female	GSM481337_LINED_p_STY36_Mapping250K_Sty_H05_147760.CEL	GSE19399	aberrant	3.62	30	1	353397
B101	Breast	-	female	GSM481339_SOPOR_p_Sty24_Mapping250K_Sty_A09_95610.CEL	GSE19399	aberrant	2.15	25	1	41356
B102	Breast	-	female	GSM481340_SOPOR_p_Sty24_Mapping250K_Sty_B10_95628.CEL	GSE19399	aberrant	2.87	48	0	0
B103	Breast	-	female	GSM481341_SOPOR_p_Sty24_Mapping250K_Sty_C02_95464.CEL	GSE19399	aberrant	3.88	47	2	1549683
B104	Breast	-	female	GSM481342_SOPOR_p_Sty24_Mapping250K_Sty_H11_95656.CEL	GSE19399	aberrant	3.97	50	3	5965675
B105	Breast	-	female	GSM481343_UNLET_p_Sty18_Mapping250K_Sty_A12_79486.CEL	GSE19399	aberrant	2.58	100	0	0
B106	Breast	-	female	GSM481344_UNLET_p_Sty18_Mapping250K_Sty_B01_79312.CEL	GSE19399	aberrant	3.65	51	0	0
B107	Breast	-	female	GSM481345_UNLET_p_Sty18_Mapping250K_Sty_B03_79344.CEL	GSE19399	aberrant	2.25	100	0	0
B108	Breast	-	female	GSM481346_UNLET_p_Sty18_Mapping250K_Sty_B05_79376.CEL	GSE19399	aberrant	1.9	46	1	84946
B109	Breast	-	female	GSM481347_UNLET_p_Sty18_Mapping250K_Sty_B07_79408.CEL	GSE19399	aberrant	4.12	44	0	0
B110	Breast	-	female	GSM481348_UNLET_p_Sty18_Mapping250K_Sty_B09_79440.CEL	GSE19399	aberrant	3.5	89	0	0
B111	Breast	-	female	GSM481349_UNLET_p_Sty18_Mapping250K_Sty_B12_79488.CEL	GSE19399	aberrant	3.67	65	0	0
B112	Breast	-	female	GSM481350_UNLET_p_Sty18_Mapping250K_Sty_C01_79314.CEL	GSE19399	aberrant	2.81	100	0	0
B113	Breast	-	female	GSM481351_UNLET_p_Sty18_Mapping250K_Sty_C03_79346.CEL	GSE19399	aberrant	1.9	50	1	53846
B114	Breast	-	female	GSM481352_UNLET_p_Sty18_Mapping250K_Sty_C05_79378.CEL	GSE19399	aberrant	2.07	100	0	0
B115	Breast	-	female	GSM481353_UNLET_p_Sty18_Mapping250K_Sty_C07_79410.CEL	GSE19399	aberrant	2.05	53	0	0
B116	Breast	-	female	GSM481354_UNLET_p_Sty18_Mapping250K_Sty_C09_79442.CEL	GSE19399	aberrant	3.43	62	0	0
B117	Breast	-	female	GSM481355_UNLET_p_Sty18_Mapping250K_Sty_C11_79474.CEL	GSE19399	aberrant	1.92	64	0	0
B118	Breast	-	female	GSM481356_UNLET_p_Sty18_Mapping250K_Sty_D01_79316.CEL	GSE19399	aberrant	3.42	56	0	0
B119	Breast	-	female	GSM481357_UNLET_p_Sty18_Mapping250K_Sty_D03_79348.CEL	GSE19399	aberrant	3.76	52	0	0
B120	Breast	-	female	GSM481358_UNLET_p_Sty18_Mapping250K_Sty_D05_79380.CEL	GSE19399	aberrant	2.21	55	0	0
B121	Breast	-	female	GSM481359_UNLET_p_Sty18_Mapping250K_Sty_D07_79412.CEL	GSE19399	aberrant	4	41	0	0
B122	Breast	-	female	GSM481360_UNLET_p_Sty18_Mapping250K_Sty_D09_79444.CEL	GSE19399	aberrant	3.9	43	0	0
B123	Breast	-	female	GSM481361_UNLET_p_Sty18_Mapping250K_Sty_D11_79476.CEL	GSE19399	aberrant	3.75	49	0	0
B124	Breast	-	female	GSM481362_UNLET_p_Sty18_Mapping250K_Sty_E01_79318.CEL	GSE19399	aberrant	3.19	51	1	1023779
B125	Breast	-	female	GSM481363_UNLET_p_Sty18_Mapping250K_Sty_E03_79350.CEL	GSE19399	aberrant	2.44	75	0	0
B126	Breast	-	female	GSM481364_UNLET_p_Sty18_Mapping250K_Sty_E06_79398.CEL	GSE19399	aberrant	1.96	81	0	0
B127	Breast	-	female	GSM481365_UNLET_p_Sty18_Mapping250K_Sty_E07_79414.CEL	GSE19399	aberrant	2.11	51	0	0
B128	Breast	-	female	GSM481366_UNLET_p_Sty18_Mapping250K_Sty_E08_79430.CEL	GSE19399	aberrant	1.79	45	1	58455
B129	Breast	-	female	GSM481367_UNLET_p_Sty18_Mapping250K_Sty_E09_79446.CEL	GSE19399	aberrant	2.07	62	0	0
B130	Breast	-	female	GSM481368_UNLET_p_Sty18_Mapping250K_Sty_E10_79462.CEL	GSE19399	aberrant	2.01	69	0	0
B131	Breast	-	female	GSM481369_UNLET_p_Sty18_Mapping250K_Sty_E11_79478.CEL	GSE19399	aberrant	1.86	57	0	0
B132	Breast	-	female	GSM481370_UNLET_p_Sty18_Mapping250K_Sty_E12_79494.CEL	GSE19399	aberrant	2.04	54	0	0
B133	Breast	-	female	GSM481371_UNLET_p_Sty18_Mapping250K_Sty_F01_79320.CEL	GSE19399	aberrant	3.58	55	1	697124
B134	Breast	-	female	GSM481372_UNLET_p_Sty18_Mapping250K_Sty_F02_79336.CEL	GSE19399	aberrant	4.6	100	0	0
B135	Breast	-	female	GSM481373_UNLET_p_Sty18_Mapping250K_Sty_F03_79352.CEL	GSE19399	aberrant	3.57	42	0	0
B136	Breast	-	female	GSM481374_UNLET_p_Sty18_Mapping250K_Sty_F04_79368.CEL	GSE19399	aberrant	3.3	69	1	134757
B137	Breast	-	female	GSM481375_UNLET_p_Sty18_Mapping250K_Sty_F05_79384.CEL	GSE19399	aberrant	2.03	100	0	0
B138	Breast	-	female	GSM481376_UNLET_p_Sty18_Mapping250K_Sty_F06_79400.CEL	GSE19399	aberrant	3.65	50	1	46293
B139	Breast	-	female	GSM481377_UNLET_p_Sty18_Mapping250K_Sty_F07_79416.CEL	GSE19399	aberrant	1.87	50	0	0
B140	Breast	-	female	GSM481378_UNLET_p_Sty18_Mapping250K_Sty_F08_79432.CEL	GSE19399	aberrant	4.05	60	0	0
B141	Breast	-	female	GSM481379_UNLET_p_Sty18_Mapping250K_Sty_F09_79448.CEL	GSE19399	aberrant	1.78	58	1	1360898
B142	Breast	-	female	GSM481380_UNLET_p_Sty18_Mapping250K_Sty_F10_79464.CEL	GSE19399	aberrant	3.37	58	2	3789330
B143	Breast	-	female	GSM481381_UNLET_p_Sty18_Mapping250K_Sty_F11_79480.CEL	GSE19399	aberrant	2.04	49	0	0
B144	Breast	-	female	GSM481382_UNLET_p_Sty18_Mapping250K_Sty_F12_79496.CEL	GSE19399	aberrant	2	50	0	0
B174	Breast	Medullary	female	GSM417129_BC1_Sty.CEL	GSE16619	aberrant	3.01	38	0	0
B175	Breast	IDC	female	GSM417130_BC2_Sty.CEL	GSE16619	aberrant	1.88	38	3	6406888
B176	Breast	IDC	female	GSM417131_BC3_Sty.CEL	GSE16619	aberrant	3.53	64	3	4412415
B177	Breast	IDC	female	GSM417132_BC4_Sty.CEL	GSE16619	aberrant	4.39	55	1	373829
B178	Breast	IDC	female	GSM417133_BC5_Sty.CEL	GSE16619	aberrant	4.43	100	0	0
B179	Breast	ILC	female	GSM417134_BC6_Sty.CEL	GSE16619	aberrant	1.97	43	0	0
B180	Breast	IDC	female	GSM417135_BC7_Sty.CEL	GSE16619	aberrant	3.77	36	0	0
B181	Breast	IDC	female	GSM417136_BC8_Sty.CEL	GSE16619	aberrant	3.22	40	0	0
B182	Breast	IDC	female	GSM417137_BC9_Sty.CEL	GSE16619	aberrant	2.22	66	0	0
B183	Breast	Poorly Differentiated	female	GSM417138_BC10_Sty.CEL	GSE16619	aberrant	2.89	43	1	145171
B184	Breast	IC	female	GSM417139_BC11_Sty.CEL	GSE16619	aberrant	3.1	49	2	1411908
B185	Breast	IDC	female	GSM417140_BC12_Sty.CEL	GSE16619	aberrant	3.66	31	2	2002911
B187	Breast	IDC	female	GSM417142_BC14_Sty.CEL	GSE16619	aberrant	3.54	59	0	0
B188	Breast	IDC	female	GSM417143_BC15_Sty.CEL	GSE16619	aberrant	5.42	22	0	0
B189	Breast	IDC	female	GSM417144_BC16_Sty.CEL	GSE16619	aberrant	3.75	23	0	0
B191	Breast	IDC	female	GSM417146_BC18_Sty.CEL	GSE16619	aberrant	1.85	50	0	0
B192	Breast	IDC	female	GSM417147_BC19_Sty.CEL	GSE16619	aberrant	3.45	46	0	0
B193	Breast	IDC	female	GSM417148_BC20_Sty.CEL	GSE16619	aberrant	2.09	100	0	0
B194	Breast	IDC	female	GSM417149_BC21_Sty.CEL	GSE16619	aberrant	2.41	37	0	0
B195	Breast	IDC	female	GSM417150_BC22_Sty.CEL	GSE16619	aberrant	2.15	20	0	0
B196	Breast	IDC	female	GSM417151_BC23_Sty.CEL	GSE16619	nonaberrant	2	28	1	91385
B197	Breast	IDC	female	GSM417152_BC24_Sty.CEL	GSE16619	aberrant	5.33	55	1	121645
B198	Breast	ILC	female	GSM417153_BC25_Sty.CEL	GSE16619	aberrant	4.02	21	1	74090
B199	Breast	IDC	female	GSM417154_BC26_Sty.CEL	GSE16619	nonaberrant	2	73	0	0
B200	Breast	IDC	female	GSM417155_BC27_Sty.CEL	GSE16619	aberrant	2.08	37	0	0
B201	Breast	IC	female	GSM417156_BC28_Sty.CEL	GSE16619	aberrant	2.07	48	0	0
B202	Breast	IDC	female	GSM417157_BC29_Sty.CEL	GSE16619	aberrant	3.52	38	1	1575507
B203	Breast	Metaplastic	female	GSM417158_BC30_Sty.CEL	GSE16619	aberrant	1.7	40	2	6239137
B204	Breast	IDC	female	GSM417159_BC31_Sty.CEL	GSE16619	aberrant	2.96	100	0	0
B205	Breast	IDC	female	GSM417160_BC32_Sty.CEL	GSE16619	aberrant	1.61	30	0	0
B206	Breast	IDC	female	GSM417161_BC33_Sty.CEL	GSE16619	aberrant	2.68	100	0	0
B207	Breast	IDC	female	GSM417162_BC34_Sty.CEL	GSE16619	nonaberrant	2	100	0	0
B208	Breast	IDC	female	GSM417163_BC35_Sty.CEL	GSE16619	nonaberrant	2	20	0	0
B209	Breast	IDC	female	GSM417164_BC36_Sty.CEL	GSE16619	aberrant	3.54	48	0	0
B210	Breast	ILC	female	GSM417165_BC37_Sty.CEL	GSE16619	nonaberrant	2	65	0	0
B211	Breast	IDC	female	GSM417166_BC38_Sty.CEL	GSE16619	aberrant	4.07	100	0	0
B213	Breast	IDC	female	GSM417168_BC40_Sty.CEL	GSE16619	aberrant	1.9	53	0	0
B214	Breast	IDC	female	GSM417169_BC41_Sty.CEL	GSE16619	aberrant	3.78	49	0	0
B215	Breast	IDC	female	GSM417170_BC42_Sty.CEL	GSE16619	aberrant	2.01	100	0	0
B217	Breast	IDC	female	GSM567088.CEL	GSE22839	aberrant	4.65	43	2	806083
B218	Breast	IDC	female	GSM567089.CEL	GSE22839	aberrant	2.77	45	0	0
B219	Breast	IDC	female	GSM567090.CEL	GSE22839	aberrant	1.98	58	1	14338
B220	Breast	IDC	female	GSM567091.CEL	GSE22839	aberrant	1.98	27	1	95510
B221	Breast	IDC	female	GSM567092.CEL	GSE22839	aberrant	1.93	57	2	240402
B223	Breast	IDC	female	GSM567094.CEL	GSE22839	aberrant	3.59	52	1	268313
B224	Breast	IDC	female	GSM567095.CEL	GSE22839	aberrant	2.47	32	2	121981
B225	Breast	IDC	female	GSM567097.CEL	GSE22839	nonaberrant	2.04	28	2	366724
B226	Breast	IDC	female	GSM567098.CEL	GSE22839	aberrant	2.83	100	0	0
B227	Breast	IDC	female	GSM567099.CEL	GSE22839	aberrant	3.21	38	3	379256
B228	Breast	IDC	female	GSM567100.CEL	GSE22839	aberrant	1.93	60	2	337001
B229	Breast	IDC	female	GSM567101.CEL	GSE22839	aberrant	3.43	37	2	114806
B230	Breast	IDC	female	GSM567102.CEL	GSE22839	aberrant	2.07	34	8	7402147
B232	Breast	IDC	female	GSM567104.CEL	GSE22839	aberrant	3.59	46	7	9049065
B233	Breast	IDC	female	GSM567105.CEL	GSE22839	nonaberrant	2	100	0	0
B234	Breast	IDC	female	GSM567106.CEL	GSE22839	failed	NA	NA	NA	NA
B235	Breast	IDC	female	GSM567107.CEL	GSE22839	aberrant	1.88	29	3	771867
B236	Breast	IDC	female	GSM567108.CEL	GSE22839	aberrant	3.16	35	3	280602
B237	Breast	IDC	female	GSM567109.CEL	GSE22839	aberrant	1.94	53	5	4643483
Ovarian1	Ovary	-	female	GSM482573_CHAMS_p_Sty31_CO-124089_Mapping250K_Sty_C02_112336.CEL	GSE19399	aberrant	4.41	55	0	0
Ovarian2	Ovary	-	female	GSM482574_AIRNS_p_Sty5_Mapping250K_Sty_A06_50108.CEL	GSE19399	aberrant	1.96	66	1	221332
Ovarian3	Ovary	-	female	GSM482575_AIRNS_p_Sty5_Mapping250K_Sty_A08_50140.CEL	GSE19399	aberrant	4.92	29	2	9199591
Ovarian4	Ovary	-	female	GSM482576_AIRNS_p_Sty5_Mapping250K_Sty_B06_50110.CEL	GSE19399	aberrant	1.86	66	0	0
Ovarian5	Ovary	-	female	GSM482577_AIRNS_p_Sty5_Mapping250K_Sty_B08_50142.CEL	GSE19399	aberrant	1.98	68	0	0
Ovarian6	Ovary	-	female	GSM482578_AIRNS_p_Sty5_Mapping250K_Sty_C11_50192.CEL	GSE19399	aberrant	2	60	1	44876
Ovarian7	Ovary	-	female	GSM482579_AIRNS_p_Sty5_Mapping250K_Sty_D02_50050.CEL	GSE19399	aberrant	2	69	0	0
Ovarian8	Ovary	-	female	GSM482580_AIRNS_p_Sty5_Mapping250K_Sty_E04_50084.CEL	GSE19399	failed	NA	NA	NA	NA
Ovarian9	Ovary	-	female	GSM482581_AIRNS_p_Sty5_Mapping250K_Sty_F07_50134.CEL	GSE19399	aberrant	1.98	29	1	1711063
Ovarian10	Ovary	-	female	GSM482582_AIRNS_p_Sty5_Mapping250K_Sty_G04_50088.CEL	GSE19399	aberrant	2.03	33	0	0
Ovarian11	Ovary	-	female	GSM482583_AIRNS_p_Sty5_Mapping250K_Sty_G06_50120.CEL	GSE19399	aberrant	2.03	60	0	0
Ovarian12	Ovary	-	female	GSM482584_AIRNS_p_Sty5_Mapping250K_Sty_G08_50152.CEL	GSE19399	aberrant	1.81	68	3	1436104
Ovarian13	Ovary	-	female	GSM482585_BARRE_p_Sty10_Mapping250K_Sty_A04_56480.CEL	GSE19399	aberrant	4.07	56	0	0
Ovarian14	Ovary	-	female	GSM482586_BARRE_p_Sty10_Mapping250K_Sty_A10_56576.CEL	GSE19399	aberrant	1.9	38	4	267437
Ovarian15	Ovary	-	female	GSM482587_BARRE_p_Sty10_Mapping250K_Sty_B02_56450.CEL	GSE19399	aberrant	2.85	65	3	3654313
Ovarian16	Ovary	-	female	GSM482588_BARRE_p_Sty10_Mapping250K_Sty_B08_56546.CEL	GSE19399	nonaberrant	2	34	0	0
Ovarian17	Ovary	-	female	GSM482589_BARRE_p_Sty10_Mapping250K_Sty_B10_56578.CEL	GSE19399	aberrant	2.31	32	1	97358
Ovarian18	Ovary	-	female	GSM482590_BARRE_p_Sty10_Mapping250K_Sty_B12_56610.CEL	GSE19399	nonaberrant	1.99	35	2	318384
Ovarian19	Ovary	-	female	GSM482591_BARRE_p_Sty10_Mapping250K_Sty_C06_56516.CEL	GSE19399	aberrant	2.97	48	0	0
Ovarian20	Ovary	-	female	GSM482592_BARRE_p_Sty10_Mapping250K_Sty_D02_56454.CEL	GSE19399	aberrant	1.84	61	2	881999
Ovarian21	Ovary	-	female	GSM482593_BARRE_p_Sty10_Mapping250K_Sty_D06_56518.CEL	GSE19399	aberrant	1.99	61	1	886418
Ovarian22	Ovary	-	female	GSM482594_BARRE_p_Sty10_Mapping250K_Sty_D08_56550.CEL	GSE19399	aberrant	1.72	56	0	0
Ovarian23	Ovary	-	female	GSM482595_BARRE_p_Sty10_Mapping250K_Sty_E04_56488.CEL	GSE19399	aberrant	3.12	55	0	0
Ovarian24	Ovary	-	female	GSM482596_BARRE_p_Sty10_Mapping250K_Sty_E06_56520.CEL	GSE19399	aberrant	1.9	66	3	900899
Ovarian25	Ovary	-	female	GSM482597_BARRE_p_Sty10_Mapping250K_Sty_E08_56552.CEL	GSE19399	aberrant	3.34	35	1	100375
Ovarian26	Ovary	-	female	GSM482598_BARRE_p_Sty10_Mapping250K_Sty_F06_56522.CEL	GSE19399	aberrant	3.97	34	1	7468
Ovarian27	Ovary	-	female	GSM482599_BARRE_p_Sty10_Mapping250K_Sty_G04_56492.CEL	GSE19399	aberrant	3.31	47	0	0
Ovarian28	Ovary	-	female	GSM482600_BARRE_p_Sty10_Mapping250K_Sty_G12_56620.CEL	GSE19399	aberrant	2.94	53	1	989569
Ovarian29	Ovary	-	female	GSM482601_DOLCE_p_Sty7_Mapping250K_Sty_A08_53954.CEL	GSE19399	aberrant	3.27	55	0	0
Ovarian30	Ovary	-	female	GSM482602_DOLCE_p_Sty7_Mapping250K_Sty_B02_53860.CEL	GSE19399	aberrant	2.12	77	0	0
Ovarian31	Ovary	-	female	GSM482603_DOLCE_p_Sty7_Mapping250K_Sty_B12_54020.CEL	GSE19399	nonaberrant	2	49	0	0
Ovarian32	Ovary	-	female	GSM482604_DOLCE_p_Sty7_Mapping250K_Sty_C02_53862.CEL	GSE19399	aberrant	3.15	59	0	0
Ovarian33	Ovary	-	female	GSM482605_DOLCE_p_Sty7_Mapping250K_Sty_C07_53942.CEL	GSE19399	aberrant	1.94	44	0	0
Ovarian34	Ovary	-	female	GSM482606_DOLCE_p_Sty7_Mapping250K_Sty_C12_54022.CEL	GSE19399	aberrant	2.06	71	0	0
Ovarian35	Ovary	-	female	GSM482607_DOLCE_p_Sty7_Mapping250K_Sty_D02_53864.CEL	GSE19399	nonaberrant	2.03	64	0	0
Ovarian36	Ovary	-	female	GSM482608_DOLCE_p_Sty7_Mapping250K_Sty_D10_53992.CEL	GSE19399	aberrant	2	74	0	0
Ovarian37	Ovary	-	female	GSM482609_DOLCE_p_Sty7_Mapping250K_Sty_E06_53930.CEL	GSE19399	aberrant	2	100	0	0
Ovarian38	Ovary	-	female	GSM482610_DOLCE_p_Sty7_Mapping250K_Sty_F04_53900.CEL	GSE19399	aberrant	3.7	51	0	0
Ovarian39	Ovary	-	female	GSM482611_DOLCE_p_Sty7_Mapping250K_Sty_F12_54028.CEL	GSE19399	aberrant	3.57	51	0	0
Ovarian40	Ovary	-	female	GSM482612_DOLCE_p_Sty7_Mapping250K_Sty_H04_53904.CEL	GSE19399	aberrant	2.08	62	0	0
Ovarian41	Ovary	-	female	GSM482613_HEWED_p_250KSty_Plate_20060123_GOOD_F01_46254.CEL	GSE19399	aberrant	2.47	51	0	0
Ovarian42	Ovary	-	female	GSM482614_HOCUS_p_Sty4_Mapping250K_Sty_A04_55042.CEL	GSE19399	failed	NA	NA	NA	NA
Ovarian43	Ovary	-	female	GSM482615_HOCUS_p_Sty4_Mapping250K_Sty_B02_55012.CEL	GSE19399	aberrant	4.03	64	1	11182
Ovarian44	Ovary	-	female	GSM482616_HOCUS_p_Sty4_Mapping250K_Sty_C08_55110.CEL	GSE19399	aberrant	1.85	59	1	28250
Ovarian45	Ovary	-	female	GSM482617_HOCUS_p_Sty4_Mapping250K_Sty_D04_55048.CEL	GSE19399	nonaberrant	2	100	0	0
Ovarian46	Ovary	-	female	GSM482618_HOCUS_p_Sty4_Mapping250K_Sty_D06_55080.CEL	GSE19399	aberrant	4.37	36	0	0
Ovarian47	Ovary	-	female	GSM482619_HOCUS_p_Sty4_Mapping250K_Sty_D08_55112.CEL	GSE19399	aberrant	2.27	48	1	1148
Ovarian48	Ovary	-	female	GSM482620_HOCUS_p_Sty4_Mapping250K_Sty_E02_55018.CEL	GSE19399	aberrant	5.49	45	0	0
Ovarian49	Ovary	-	female	GSM482621_HOCUS_p_Sty4_Mapping250K_Sty_E09_55130.CEL	GSE19399	aberrant	3.3	73	0	0
Ovarian50	Ovary	-	female	GSM482622_HOCUS_p_Sty4_Mapping250K_Sty_F12_55180.CEL	GSE19399	aberrant	1.99	78	0	0
Ovarian51	Ovary	-	female	GSM482623_HOCUS_p_Sty4_Mapping250K_Sty_G12_55182.CEL	GSE19399	aberrant	3.32	63	0	0
Ovarian52	Ovary	-	female	GSM482624_HOCUS_p_Sty4_Mapping250K_Sty_H02_55024.CEL	GSE19399	aberrant	1.84	62	4	3179286
Ovarian53	Ovary	-	female	GSM482625_HOCUS_p_Sty4_Mapping250K_Sty_H09_55136.CEL	GSE19399	aberrant	1.83	77	0	0
Ovarian54	Ovary	-	female	GSM482626_SITED_p_Cancer_Affy_Redo_1_Mapping250K_Sty_H06_110214.CEL	GSE19399	failed	NA	NA	NA	NA
Ovarian55	Ovary	-	female	GSM482627_VINOS_p_Sty8_Mapping250K_Sty_A09_54162.CEL	GSE19399	aberrant	1.82	54	4	560635
Ovarian56	Ovary	-	female	GSM482628_VINOS_p_Sty8_Mapping250K_Sty_B12_54212.CEL	GSE19399	nonaberrant	1.99	45	0	0
Ovarian57	Ovary	-	female	GSM482629_VINOS_p_Sty8_Mapping250K_Sty_C02_54054.CEL	GSE19399	aberrant	2.01	82	0	0
Ovarian58	Ovary	-	female	GSM482630_VINOS_p_Sty8_Mapping250K_Sty_D10_54184.CEL	GSE19399	aberrant	3.77	52	0	0
Ovarian59	Ovary	-	female	GSM482631_VINOS_p_Sty8_Mapping250K_Sty_D11_54200.CEL	GSE19399	aberrant	2.02	100	0	0
Ovarian60	Ovary	-	female	GSM482632_VINOS_p_Sty8_Mapping250K_Sty_D12_54216.CEL	GSE19399	aberrant	1.99	43	3	1206889
Ovarian61	Ovary	-	female	GSM482633_VINOS_p_Sty8_Mapping250K_Sty_E06_54122.CEL	GSE19399	nonaberrant	1.99	48	0	0
Ovarian62	Ovary	-	female	GSM482634_VINOS_p_Sty8_Mapping250K_Sty_E08_54154.CEL	GSE19399	aberrant	4.01	38	0	0
Ovarian63	Ovary	-	female	GSM482635_VINOS_p_Sty8_Mapping250K_Sty_E11_54202.CEL	GSE19399	aberrant	3.87	64	2	466768
Ovarian64	Ovary	-	female	GSM482636_VINOS_p_Sty8_Mapping250K_Sty_F02_54060.CEL	GSE19399	aberrant	2.08	100	0	0
Ovarian65	Ovary	-	female	GSM482637_VINOS_p_Sty8_Mapping250K_Sty_F12_54220.CEL	GSE19399	aberrant	2.01	100	0	0
Ovarian66	Ovary	-	female	GSM482638_VINOS_p_Sty8_Mapping250K_Sty_G05_54110.CEL	GSE19399	aberrant	2.02	46	2	78319
Ovarian67	Ovary	-	female	GSM482639_VINOS_p_Sty8_Mapping250K_Sty_G09_54174.CEL	GSE19399	aberrant	2.01	61	0	0
Ovarian68	Ovary	-	female	GSM482640_VINOS_p_Sty8_Mapping250K_Sty_H10_54192.CEL	GSE19399	aberrant	4.17	56	0	0
Ovarian69	Ovary	-	female	GSM482641_VOLTS_p_Sty9_Mapping250K_Sty_A06_57856.CEL	GSE19399	aberrant	1.96	59	0	0
Ovarian70	Ovary	-	female	GSM482642_VOLTS_p_Sty9_Mapping250K_Sty_A08_57888.CEL	GSE19399	aberrant	2.05	68	0	0
Ovarian71	Ovary	-	female	GSM482643_VOLTS_p_Sty9_Mapping250K_Sty_B04_57826.CEL	GSE19399	aberrant	2.02	77	0	0
Ovarian72	Ovary	-	female	GSM482644_VOLTS_p_Sty9_Mapping250K_Sty_B09_57906.CEL	GSE19399	aberrant	3.99	49	0	0
Ovarian73	Ovary	-	female	GSM482645_VOLTS_p_Sty9_Mapping250K_Sty_C02_57796.CEL	GSE19399	aberrant	2.02	100	0	0
Ovarian74	Ovary	-	female	GSM482646_VOLTS_p_Sty9_Mapping250K_Sty_C06_57860.CEL	GSE19399	aberrant	4.86	44	0	0
Ovarian75	Ovary	-	female	GSM482647_VOLTS_p_Sty9_Mapping250K_Sty_D02_57798.CEL	GSE19399	nonaberrant	1.99	37	3	438325
Ovarian76	Ovary	-	female	GSM482648_VOLTS_p_Sty9_Mapping250K_Sty_D04_57830.CEL	GSE19399	aberrant	2.24	40	0	0
Ovarian77	Ovary	-	female	GSM482649_VOLTS_p_Sty9_Mapping250K_Sty_D07_57878.CEL	GSE19399	aberrant	2.77	48	0	0
Ovarian78	Ovary	-	female	GSM482650_VOLTS_p_Sty9_Mapping250K_Sty_E02_57800.CEL	GSE19399	aberrant	3.42	98	0	0
Ovarian79	Ovary	-	female	GSM482651_VOLTS_p_Sty9_Mapping250K_Sty_E07_57880.CEL	GSE19399	aberrant	1.88	66	0	0
Ovarian80	Ovary	-	female	GSM482652_VOLTS_p_Sty9_Mapping250K_Sty_F06_57866.CEL	GSE19399	aberrant	4.25	100	0	0
Ovarian81	Ovary	-	female	GSM482653_VOLTS_p_Sty9_Mapping250K_Sty_G02_57804.CEL	GSE19399	aberrant	4.08	49	0	0
Ovarian82	Ovary	-	female	GSM482654_VOLTS_p_Sty9_Mapping250K_Sty_G06_57868.CEL	GSE19399	aberrant	2.16	42	2	93055
Ovarian83	Ovary	-	female	GSM482655_HOCUS_p_Sty4_Mapping250K_Sty_H06_55088.CEL	GSE19399	aberrant	2.68	57	1	413144
Ovarian84	Ovary	-	female	GSM482656_SPEEL_p_TCGA_Sbcr_CO-165757_Mapping250K_Sty_A03_117738.CEL	GSE19399	aberrant	1.77	54	1	546486
Ovarian85	Ovary	-	female	GSM482657_SPEEL_p_TCGA_Sbcr_CO-165757_Mapping250K_Sty_A10_117850.CEL	GSE19399	aberrant	1.89	70	2	292309
Ovarian86	Ovary	-	female	GSM482658_SPEEL_p_TCGA_Sbcr_CO-165757_Mapping250K_Sty_B05_117772.CEL	GSE19399	aberrant	3.75	41	3	459914
Ovarian87	Ovary	-	female	GSM482659_SPEEL_p_TCGA_Sbcr_CO-165757_Mapping250K_Sty_B08_117820.CEL	GSE19399	aberrant	4.33	41	2	605082
Ovarian88	Ovary	-	female	GSM482660_SPEEL_p_TCGA_Sbcr_CO-165757_Mapping250K_Sty_C01_117710.CEL	GSE19399	aberrant	3.38	57	1	20145
Ovarian89	Ovary	-	female	GSM482661_SPEEL_p_TCGA_Sbcr_CO-165757_Mapping250K_Sty_C04_117758.CEL	GSE19399	aberrant	4.3	21	2	348879
Ovarian90	Ovary	-	female	GSM482662_SPEEL_p_TCGA_Sbcr_CO-165757_Mapping250K_Sty_C06_117790.CEL	GSE19399	aberrant	2.9	55	2	11684227
Ovarian91	Ovary	-	female	GSM482663_SPEEL_p_TCGA_Sbcr_CO-165757_Mapping250K_Sty_C11_117870.CEL	GSE19399	aberrant	3.17	27	1	30558
Ovarian92	Ovary	-	female	GSM482664_SPEEL_p_TCGA_Sbcr_CO-165757_Mapping250K_Sty_C12_117886.CEL	GSE19399	aberrant	1.92	53	2	596598
Ovarian93	Ovary	-	female	GSM482665_SPEEL_p_TCGA_Sbcr_CO-165757_Mapping250K_Sty_D01_117712.CEL	GSE19399	aberrant	1.83	51	3	739387
Ovarian94	Ovary	-	female	GSM482666_SPEEL_p_TCGA_Sbcr_CO-165757_Mapping250K_Sty_D02_117728.CEL	GSE19399	failed	NA	NA	NA	NA
Ovarian95	Ovary	-	female	GSM482667_SPEEL_p_TCGA_Sbcr_CO-165757_Mapping250K_Sty_D04_117760.CEL	GSE19399	aberrant	1.85	61	3	689437
Ovarian96	Ovary	-	female	GSM482668_SPEEL_p_TCGA_Sbcr_CO-165757_Mapping250K_Sty_D10_117856.CEL	GSE19399	aberrant	1.98	47	1	75794
Ovarian97	Ovary	serous adenocarcinoma	female	GSM302739.CEL	GSE11960	aberrant	2.02	74	0	0
Ovarian98	Ovary	mucinous cystadenocarcinoma	female	GSM302740.CEL	GSE11960	aberrant	1.98	40	2	182203
Ovarian99	Ovary	serous adenocarcinoma	female	GSM302741.CEL	GSE11960	aberrant	4.54	42	0	0
Ovarian100	Ovary	carcinoma-unspecified	female	GSM302742.CEL	GSE11960	nonaberrant	2	28	0	0
Ovarian102	Ovary	endometrioid adenocarcinoma	female	GSM302744.CEL	GSE11960	aberrant	2.21	56	0	0
Ovarian103	Ovary	serous adenocarcinoma	female	GSM302745.CEL	GSE11960	failed	NA	NA	NA	NA
Ovarian105	Ovary	serous adenocarcinoma	female	GSM302747.CEL	GSE11960	nonaberrant	1.98	29	0	0
Ovarian107	Ovary	clear cell carcinoma	female	GSM302749.CEL	GSE11960	aberrant	4.12	47	0	0
Ovarian108	Ovary	serous adenocarcinoma	female	GSM302750.CEL	GSE11960	aberrant	2.46	49	2	903732
Ovarian109	Ovary	serous adenocarcinoma	female	GSM302751.CEL	GSE11960	aberrant	4.82	35	0	0
Ovarian111	Ovary	mullerian mixed tumor	female	GSM302753.CEL	GSE11960	aberrant	2.1	72	0	0
Ovarian112	Ovary	serous adenocarcinoma	female	GSM302754.CEL	GSE11960	aberrant	3.31	51	0	0
Ovarian115	Ovary	mullerian mixed tumor	female	GSM302757.CEL	GSE11960	aberrant	1.99	69	6	11357523
Ovarian116	Ovary	clear cell carcinoma	female	GSM302758.CEL	GSE11960	aberrant	2.16	36	2	276225
Ovarian117	Ovary	serous adenocarcinoma	female	GSM302759.CEL	GSE11960	aberrant	1.96	72	0	0
Ovarian118	Ovary	serous adenocarcinoma	female	GSM302760.CEL	GSE11960	aberrant	3.18	70	0	0
Ovarian119	Ovary	serous adenocarcinoma	female	GSM302761.CEL	GSE11960	aberrant	3.01	49	0	0
Ovarian122	Ovary	serous adenocarcinoma	female	GSM302764.CEL	GSE11960	aberrant	2.07	30	1	527264
Ovarian123	Ovary	serous adenocarcinoma	female	GSM302765.CEL	GSE11960	aberrant	3.89	45	0	0
Ovarian125	Ovary	serous adenocarcinoma	female	GSM302767.CEL	GSE11960	aberrant	1.7	63	5	2763005
Ovarian126	Ovary	mullerian mixed tumor	female	GSM302768.CEL	GSE11960	aberrant	1.56	51	3	8763261
Ovarian127	Ovary	serous adenocarcinoma	female	GSM302769.CEL	GSE11960	aberrant	2.77	62	0	0
Ovarian130	Ovary	serous adenocarcinoma	female	GSM302772.CEL	GSE11960	aberrant	1.94	72	0	0
Ovarian132	Ovary	clear cell carcinoma	female	GSM302774.CEL	GSE11960	aberrant	2.05	74	1	179983
Ovarian141	Ovary	mullerian mixed tumor	female	GSM302783.CEL	GSE11960	aberrant	5.02	44	0	0
Ovarian143	Ovary	endometrioid adenocarcinoma	female	GSM302785.CEL	GSE11960	aberrant	2.05	24	0	0
Ovarian144	Ovary	serous adenocarcinoma	female	GSM302786.CEL	GSE11960	aberrant	1.79	62	1	50943
Ovarian145	Ovary	mullerian mixed tumor	female	GSM302787.CEL	GSE11960	aberrant	3.52	59	2	251908
Ovarian148	Ovary	mucinous cystadenocarcinoma	female	GSM302790.CEL	GSE11960	nonaberrant	2	46	0	0
Ovarian154	Ovary	-	female	GSM640302_20344_HF-20757_Ovarytumors_SPR445_Map250kSty.CEL	GSE26075	aberrant	1.73	80	0	0
Ovarian155	Ovary	-	female	GSM640303_20346_HF-20917_Ovarytumors_SPR445_Map250kSty.CEL	GSE26075	aberrant	1.9	71	0	0
Ovarian156	Ovary	-	female	GSM640304_20348_HF-20921_Ovarytumors_SPR445_Map250kSty.CEL	GSE26075	nonaberrant	2	22	1	108569
Ovarian157	Ovary	-	female	GSM640305_20350_HF-20923_Ovarytumors_SPR445_Map250kSty.CEL	GSE26075	aberrant	3.57	67	0	0
Ovarian158	Ovary	-	female	GSM640306_20352_HF-20925_Ovarytumors_SPR445_Map250kSty.CEL	GSE26075	aberrant	2.47	73	0	0
Ovarian159	Ovary	-	female	GSM640307_20354_HF-20901_Ovarytumors_SPR445_Map250kSty.CEL	GSE26075	aberrant	2.13	75	3	1840785
Ovarian160	Ovary	-	female	GSM640308_20356_HF-20931_Ovarytumors_SPR445_Map250kSty.CEL	GSE26075	aberrant	1.86	73	1	2746814
Ovarian161	Ovary	-	female	GSM640309_20358_HF-20889_Ovarytumors_SPR445_Map250kSty.CEL	GSE26075	aberrant	2.08	67	0	0
Ovarian162	Ovary	-	female	GSM640310_20360_HF-20996_Ovarytumors_SPR445_Map250kSty.CEL	GSE26075	aberrant	2.05	76	1	1835988
Ovarian163	Ovary	-	female	GSM640311_20362_HF-21298_Ovarytumors_SPR445_Map250kSty.CEL	GSE26075	aberrant	1.81	23	2	1030296
Ovarian164	Ovary	-	female	GSM640312_20364_HF-21300_Ovarytumors_SPR445_Map250kSty.CEL	GSE26075	aberrant	3.47	62	0	0
Ovarian165	Ovary	-	female	GSM640313_20366_HF-21664_Ovarytumors_SPR445_Map250kSty.CEL	GSE26075	aberrant	1.92	76	2	3798135
Ovarian166	Ovary	-	female	GSM640314_20368_HF-21666_Ovarytumors_SPR445_Map250kSty.CEL	GSE26075	aberrant	1.92	76	3	2402463
Ovarian167	Ovary	-	female	GSM640315_20370_HF-21648_Ovarytumors_SPR445_Map250kSty.CEL	GSE26075	aberrant	1.77	69	1	492040
Ovarian168	Ovary	-	female	GSM640316_20372_HF-21652_Ovarytumors_SPR445_Map250kSty.CEL	GSE26075	nonaberrant	2	100	0	0
Ovarian169	Ovary	-	female	GSM640317_20374_HF-21662_Ovarytumors_SPR445_Map250kSty.CEL	GSE26075	aberrant	2.28	70	0	0
Color1	Colon	Colorectal	female	ACTOR_p_Sty17_Mapping250K_Sty_A01_79118.CEL	URL1	aberrant	2.46	42	0	0
Color2	Colon	Colorectal	female	ACTOR_p_Sty17_Mapping250K_Sty_A03_79150.CEL	URL1	aberrant	1.99	48	0	0
Color3	Colon	Colorectal	male	ACTOR_p_Sty17_Mapping250K_Sty_A05_79182.CEL	URL1	aberrant	2.21	43	1	82201
Color4	Colon	Colorectal	female	ACTOR_p_Sty17_Mapping250K_Sty_A07_79214.CEL	URL1	aberrant	2	37	2	1644909
Color5	Colon	Colorectal	male	ACTOR_p_Sty17_Mapping250K_Sty_A10_79262.CEL	URL1	nonaberrant	2	31	0	0
Color6	Colon	Colorectal	female	ACTOR_p_Sty17_Mapping250K_Sty_A11_79278.CEL	URL1	aberrant	2.75	59	0	0
Color7	Colon	Colorectal	female	ACTOR_p_Sty17_Mapping250K_Sty_B01_79120.CEL	URL1	aberrant	4.02	44	0	0
Color8	Colon	Colorectal	male	ACTOR_p_Sty17_Mapping250K_Sty_B03_79152.CEL	URL1	aberrant	2.63	100	0	0
Color9	Colon	Colorectal	male	ACTOR_p_Sty17_Mapping250K_Sty_B05_79184.CEL	URL1	aberrant	3.02	57	0	0
Color10	Colon	Colorectal	male	ACTOR_p_Sty17_Mapping250K_Sty_B07_79216.CEL	URL1	aberrant	2.02	70	0	0
Color11	Colon	Colorectal	female	ACTOR_p_Sty17_Mapping250K_Sty_B09_79248.CEL	URL1	aberrant	2.51	32	3	2395410
Color12	Colon	Colorectal	female	ACTOR_p_Sty17_Mapping250K_Sty_B11_79280.CEL	URL1	aberrant	1.81	27	2	64445
Color13	Colon	Colorectal	female	ACTOR_p_Sty17_Mapping250K_Sty_C01_79122.CEL	URL1	aberrant	3.99	33	0	0
Color14	Colon	Colorectal	female	ACTOR_p_Sty17_Mapping250K_Sty_C03_79154.CEL	URL1	aberrant	2.21	66	1	157613
Color15	Colon	Colorectal	female	ACTOR_p_Sty17_Mapping250K_Sty_C05_79186.CEL	URL1	aberrant	2.03	51	0	0
Color16	Colon	Colorectal	female	BARRE_p_Sty10_Mapping250K_Sty_A06_56512.cel	URL1	aberrant	2.1	57	0	0
Color17	Colon	Colorectal	female	BARRE_p_Sty10_Mapping250K_Sty_A08_56544.cel	URL1	aberrant	3.19	44	0	0
Color18	Colon	Colorectal	female	BARRE_p_Sty10_Mapping250K_Sty_B04_56482.cel	URL1	aberrant	2	46	0	0
Color19	Colon	Colorectal	female	BARRE_p_Sty10_Mapping250K_Sty_C02_56452.cel	URL1	aberrant	3.55	37	0	0
Color20	Colon	Colorectal	male	BARRE_p_Sty10_Mapping250K_Sty_C04_56484.cel	URL1	aberrant	1.98	50	1	31461
Color21	Colon	Colorectal	female	BARRE_p_Sty10_Mapping250K_Sty_C09_56564.cel	URL1	aberrant	5.74	23	1	199790
Color22	Colon	Colorectal	female	BARRE_p_Sty10_Mapping250K_Sty_D04_56486.cel	URL1	aberrant	2.63	53	2	3184880
Color23	Colon	Colorectal	female	BARRE_p_Sty10_Mapping250K_Sty_D10_56582.cel	URL1	aberrant	2	54	0	0
Color24	Colon	Colorectal	female	BARRE_p_Sty10_Mapping250K_Sty_D12_56614.cel	URL1	aberrant	4.02	30	0	0
Color25	Colon	Colorectal	male	BARRE_p_Sty10_Mapping250K_Sty_E02_56456.cel	URL1	aberrant	1.98	70	0	0
Color26	Colon	Colorectal	female	BARRE_p_Sty10_Mapping250K_Sty_F02_56458.cel	URL1	aberrant	2.99	34	0	0
Color27	Colon	Colorectal	male	BARRE_p_Sty10_Mapping250K_Sty_F08_56554.cel	URL1	aberrant	1.97	72	0	0
Color28	Colon	Colorectal	male	BARRE_p_Sty10_Mapping250K_Sty_F10_56586.cel	URL1	aberrant	3.76	55	0	0
Color29	Colon	Colorectal	male	BARRE_p_Sty10_Mapping250K_Sty_F12_56618.cel	URL1	aberrant	3.25	56	1	307584
Color30	Colon	Colorectal	male	BARRE_p_Sty10_Mapping250K_Sty_G02_56460.cel	URL1	aberrant	4.02	51	0	0
Color31	Colon	Colorectal	male	BARRE_p_Sty10_Mapping250K_Sty_G07_56540.cel	URL1	aberrant	2.01	69	0	0
Color32	Colon	Colorectal	male	BARRE_p_Sty10_Mapping250K_Sty_G09_56572.cel	URL1	failed	NA	NA	NA	NA
Color33	Colon	Colorectal	male	BARRE_p_Sty10_Mapping250K_Sty_G11_56604.cel	URL1	aberrant	3.54	42	0	0
Color34	Colon	Colorectal	female	BARRE_p_Sty10_Mapping250K_Sty_H06_56526.cel	URL1	aberrant	4.19	50	0	0
Color35	Colon	Colorectal	female	BARRE_p_Sty10_Mapping250K_Sty_H08_56558.cel	URL1	nonaberrant	2	24	1	558645
Color36	Colon	Colorectal	male	BARRE_p_Sty10_Mapping250K_Sty_H10_56590.cel	URL1	aberrant	1.91	73	7	9686568
Color37	Colon	Colorectal	female	BARRE_p_Sty10_Mapping250K_Sty_H12_56622.cel	URL1	aberrant	2.03	29	1	137472
Color38	Colon	Colon	male	CHAMS_p_Sty31_(CO-124089)_Mapping250K_Sty_A06_112396.cel	URL1	aberrant	1.7	55	9	3139209
Color39	Colon	Colon	female	CHAMS_p_Sty31_(CO-124089)_Mapping250K_Sty_A08_112428.cel	URL1	failed	NA	NA	NA	NA
Color40	Colon	Colon	female	CHAMS_p_Sty31_(CO-124089)_Mapping250K_Sty_B01_112318.cel	URL1	aberrant	1.66	44	0	0
Color41	Colon	Colon	male	CHAMS_p_Sty31_(CO-124089)_Mapping250K_Sty_B11_112478.cel	URL1	aberrant	2.92	57	0	0
Color42	Colon	Colon	male	CHAMS_p_Sty31_(CO-124089)_Mapping250K_Sty_D02_112338.cel	URL1	aberrant	2.48	29	2	3437155
Color43	Colon	Colon	female	CHAMS_p_Sty31_(CO-124089)_Mapping250K_Sty_D11_112482.cel	URL1	aberrant	1.97	72	1	287669
Color44	Colon	Colon	male	CHAMS_p_Sty31_(CO-124089)_Mapping250K_Sty_E07_112420.cel	URL1	aberrant	1.95	67	1	213727
Color45	Colon	Colon	female	CHAMS_p_Sty31_(CO-124089)_Mapping250K_Sty_F04_112374.cel	URL1	aberrant	2	100	0	0
Color46	Colon	Colon	female	CHAMS_p_Sty31_(CO-124089)_Mapping250K_Sty_G02_112344.cel	URL1	aberrant	2.15	61	0	0
Color47	Colon	Colon	female	CHAMS_p_Sty31_(CO-124089)_Mapping250K_Sty_G11_112488.cel	URL1	aberrant	1.7	42	1	28250
Color48	Colon	Colon	female	CHAMS_p_Sty31_(CO-124089)_Mapping250K_Sty_H09_112458.cel	URL1	failed	NA	NA	NA	NA
Color49	Colon	Colorectal	female	CLONE_p_STY29_(CO-106422)_Mapping250K_Sty_A07_104468.cel	URL1	aberrant	2.4	63	0	0
Color50	Colon	Colorectal	male	CLONE_p_STY29_(CO-106422)_Mapping250K_Sty_B05_104438.cel	URL1	aberrant	2.06	68	0	0
Color51	Colon	Colorectal	male	CLONE_p_STY29_(CO-106422)_Mapping250K_Sty_C07_104472.cel	URL1	aberrant	2.81	61	1	352268
Color52	Colon	Colorectal	male	CLONE_p_STY29_(CO-106422)_Mapping250K_Sty_D10_104522.cel	URL1	aberrant	3.66	49	0	0
Color53	Colon	Colorectal	male	CLONE_p_STY29_(CO-106422)_Mapping250K_Sty_H01_104386.cel	URL1	nonaberrant	1.98	100	0	0
Color54	Colon	Colorectal	male	CLONE_p_STY29_(CO-106422)_Mapping250K_Sty_H04_104434.cel	URL1	aberrant	1.81	82	3	725019
Color55	Colon	Colorectal	male	CLONE_p_STY29_(CO-106422)_Mapping250K_Sty_H10_104530.cel	URL1	aberrant	2.1	73	0	0
Color56	Colon	Colorectal	female	GSM481407_SITED_p_Cancer_Affy_Redo_1_Mapping250K_Sty_F10_110274.CEL	GSE19399	aberrant	3.34	62	0	0
Color57	Colon	Colorectal	male	GSM481408_SITED_p_Cancer_Affy_Redo_1_Mapping250K_Sty_A09_110248.CEL	GSE19399	aberrant	1.92	32	6	1138100
Color58	Colon	Colorectal	female	GSM481409_KNACK_p_STY28_CO-106345_Mapping250K_Sty_B06_104646.CEL	GSE19399	aberrant	2.12	71	0	0
Color59	Colon	Colorectal	female	GSM481410_KNACK_p_STY28_CO-106345_Mapping250K_Sty_G02_104592.CEL	GSE19399	aberrant	2.09	74	0	0
Color60	Colon	Colorectal	female	GSM481411_KNACK_p_STY28_CO-106345_Mapping250K_Sty_C01_104568.CEL	GSE19399	aberrant	2	46	0	0
Color61	Colon	Colorectal	male	GSM481412_CLONE_p_STY29_CO-106422_Mapping250K_Sty_G03_104416.CEL	GSE19399	aberrant	4.06	55	0	0
Color62	Colon	Colorectal	male	GSM481413_SPEEL_p_TCGA_Sbcr_CO-165757_Mapping250K_Sty_D05_117776.CEL	GSE19399	aberrant	2.98	32	1	6031
Color63	Colon	Colorectal	male	GSM481414_SPEEL_p_TCGA_Sbcr_CO-165757_Mapping250K_Sty_B06_117788.CEL	GSE19399	aberrant	4.58	30	5	2715146
Color64	Colon	Colorectal	female	KNACK_p_STY28_(CO-106345)_Mapping250K_Sty_B04_104614.cel	URL1	failed	NA	NA	NA	NA
Color65	Colon	Colorectal	male	KNACK_p_STY28_(CO-106345)_Mapping250K_Sty_C07_104664.cel	URL1	aberrant	2.17	71	1	1118948
Color66	Colon	Colorectal	female	KNACK_p_STY28_(CO-106345)_Mapping250K_Sty_C12_104744.cel	URL1	aberrant	1.99	47	6	2084787
Color67	Colon	Colorectal	female	KNACK_p_STY28_(CO-106345)_Mapping250K_Sty_E09_104700.cel	URL1	aberrant	2.04	58	0	0
Color68	Colon	Colorectal	male	KNACK_p_STY28_(CO-106345)_Mapping250K_Sty_E11_104732.cel	URL1	aberrant	2.86	66	1	296633
Color69	Colon	Colorectal	female	KNACK_p_STY28_(CO-106345)_Mapping250K_Sty_E12_104748.cel	URL1	nonaberrant	2	65	0	0
Color70	Colon	Colorectal	male	PRAWN_p_Sty26_Mapping250K_Sty_B04_95148.cel	URL1	aberrant	2.41	67	1	402936
Color71	Colon	Colorectal	female	PRAWN_p_Sty26_Mapping250K_Sty_B09_95228.cel	URL1	aberrant	4.1	25	0	0
Color72	Colon	Colorectal	male	PRAWN_p_Sty26_Mapping250K_Sty_D08_95216.cel	URL1	aberrant	2.56	41	0	0
Color73	Colon	Colorectal	male	PRAWN_p_Sty26_Mapping250K_Sty_E07_95202.cel	URL1	aberrant	3.67	55	0	0
Color74	Colon	Colorectal	male	PRAWN_p_Sty26_Mapping250K_Sty_H07_95208.cel	URL1	aberrant	2.14	61	0	0
Color75	Colon	Colorectal	male	SIDES_p_Sty16_Mapping250K_Sty_A02_76220.cel	URL1	aberrant	2.31	41	2	171637
Color76	Colon	Colorectal	female	SIDES_p_Sty16_Mapping250K_Sty_A03_76236.cel	URL1	aberrant	2	47	2	255695
Color77	Colon	Colorectal	female	SIDES_p_Sty16_Mapping250K_Sty_A05_76268.cel	URL1	aberrant	3.77	39	0	0
Color78	Colon	Colorectal	female	SIDES_p_Sty16_Mapping250K_Sty_A08_76316.cel	URL1	aberrant	3.15	50	0	0
Color80	Colon	Colorectal	female	SIDES_p_Sty16_Mapping250K_Sty_A12_76380.cel	URL1	aberrant	2	55	0	0
Color81	Colon	Colorectal	male	SIDES_p_Sty16_Mapping250K_Sty_B02_76222.cel	URL1	aberrant	3.95	33	2	328743
Color82	Colon	Colorectal	male	SIDES_p_Sty16_Mapping250K_Sty_B03_76238.cel	URL1	nonaberrant	1.98	76	0	0
Color83	Colon	Colorectal	female	SIDES_p_Sty16_Mapping250K_Sty_B05_76270.cel	URL1	aberrant	2.03	55	1	208592
Color84	Colon	Colorectal	female	SIDES_p_Sty16_Mapping250K_Sty_B08_76318.cel	URL1	aberrant	2	40	2	303859
Color85	Colon	Colorectal	female	SIDES_p_Sty16_Mapping250K_Sty_B09_76334.cel	URL1	aberrant	2.04	66	1	375464
Color86	Colon	Colorectal	female	SIDES_p_Sty16_Mapping250K_Sty_B11_76366.cel	URL1	aberrant	2.49	42	0	0
Color87	Colon	Colorectal	male	SIDES_p_Sty16_Mapping250K_Sty_C01_76208.cel	URL1	aberrant	1.99	59	0	0
Color88	Colon	Colorectal	male	SIDES_p_Sty16_Mapping250K_Sty_C03_76240.cel	URL1	aberrant	3.58	45	0	0
Color89	Colon	Colorectal	female	SIDES_p_Sty16_Mapping250K_Sty_C06_76288.cel	URL1	aberrant	1.99	62	0	0
Color90	Colon	Colorectal	female	SIDES_p_Sty16_Mapping250K_Sty_C08_76320.cel	URL1	aberrant	3.62	36	0	0
Color91	Colon	Colorectal	male	SIDES_p_Sty16_Mapping250K_Sty_C10_76352.cel	URL1	aberrant	1.98	57	1	100498
Color92	Colon	Colorectal	male	SIDES_p_Sty16_Mapping250K_Sty_C12_76384.cel	URL1	aberrant	3.67	50	0	0
Color93	Colon	Colorectal	female	SIDES_p_Sty16_Mapping250K_Sty_D01_76210.cel	URL1	nonaberrant	2	53	1	40506
Color94	Colon	Colorectal	female	SIDES_p_Sty16_Mapping250K_Sty_D03_76242.cel	URL1	aberrant	3.28	53	1	28012
Color95	Colon	Colorectal	female	SIDES_p_Sty16_Mapping250K_Sty_D05_76274.cel	URL1	aberrant	3.49	27	0	0
Color96	Colon	Colorectal	male	SIDES_p_Sty16_Mapping250K_Sty_D08_76322.cel	URL1	aberrant	3.59	46	0	0
Color97	Colon	Colorectal	male	SIDES_p_Sty16_Mapping250K_Sty_D09_76338.cel	URL1	aberrant	4.13	28	0	0
Color98	Colon	Colorectal	female	SIDES_p_Sty16_Mapping250K_Sty_D11_76370.cel	URL1	aberrant	2.15	58	0	0
Color99	Colon	Colorectal	female	SIDES_p_Sty16_Mapping250K_Sty_E01_76212.cel	URL1	aberrant	1.9	43	0	0
Color100	Colon	Colorectal	female	SIDES_p_Sty16_Mapping250K_Sty_E03_76244.cel	URL1	aberrant	2.11	45	0	0
Color101	Colon	Colorectal	female	SIDES_p_Sty16_Mapping250K_Sty_E05_76276.cel	URL1	aberrant	1.83	32	1	1850410
Color102	Colon	Colorectal	male	SIDES_p_Sty16_Mapping250K_Sty_E07_76308.cel	URL1	aberrant	3.65	53	0	0
Color103	Colon	Colorectal	female	SIDES_p_Sty16_Mapping250K_Sty_E09_76340.cel	URL1	aberrant	2.05	26	0	0
Color104	Colon	Colorectal	male	SIDES_p_Sty16_Mapping250K_Sty_E11_76372.cel	URL1	aberrant	1.97	39	0	0
Color105	Colon	Colorectal	male	SIDES_p_Sty16_Mapping250K_Sty_F01_76214.cel	URL1	aberrant	1.98	100	0	0
Color106	Colon	Colorectal	male	SIDES_p_Sty16_Mapping250K_Sty_F03_76246.cel	URL1	nonaberrant	1.98	43	0	0
Color107	Colon	Colorectal	male	SIDES_p_Sty16_Mapping250K_Sty_F05_76278.cel	URL1	aberrant	1.98	44	1	64817
Color108	Colon	Colorectal	male	SIDES_p_Sty16_Mapping250K_Sty_F07_76310.cel	URL1	aberrant	1.98	47	1	26208
Color109	Colon	Colorectal	female	SIDES_p_Sty16_Mapping250K_Sty_F09_76342.cel	URL1	aberrant	3.96	55	0	0
Color110	Colon	Colorectal	female	SIDES_p_Sty16_Mapping250K_Sty_F11_76374.cel	URL1	aberrant	2.11	49	1	8205
Color111	Colon	Colorectal	female	SIDES_p_Sty16_Mapping250K_Sty_G01_76216.cel	URL1	aberrant	3.22	30	1	962115
Color112	Colon	Colorectal	male	SIDES_p_Sty16_Mapping250K_Sty_G03_76248.cel	URL1	aberrant	2.81	48	3	4805596
Color113	Colon	Colorectal	male	SIDES_p_Sty16_Mapping250K_Sty_G05_76280.cel	URL1	aberrant	3.98	33	1	31606
Color114	Colon	Colorectal	male	SIDES_p_Sty16_Mapping250K_Sty_G08_76328.cel	URL1	aberrant	3.76	31	1	737152
Color115	Colon	Colorectal	female	SIDES_p_Sty16_Mapping250K_Sty_G09_76344.cel	URL1	aberrant	2.06	24	0	0
Color117	Colon	Colorectal	male	SIDES_p_Sty16_Mapping250K_Sty_H02_76234.cel	URL1	aberrant	2.03	40	1	140126
Color118	Colon	Colorectal	male	SIDES_p_Sty16_Mapping250K_Sty_H03_76250.cel	URL1	aberrant	1.92	65	0	0
Color119	Colon	Colorectal	male	SIDES_p_Sty16_Mapping250K_Sty_H05_76282.cel	URL1	aberrant	3.89	26	0	0
Color120	Colon	Colorectal	male	SPICA_p_Sty32_(CO-166838)_Mapping250K_Sty_A05_121568.cel	URL1	aberrant	1.96	63	1	47086
Color121	Colon	Colorectal	male	SPICA_p_Sty32_(CO-166838)_Mapping250K_Sty_D01_121510.cel	URL1	aberrant	3.71	47	0	0
Color122	Colon	Colorectal	male	SPICA_p_Sty32_(CO-166838)_Mapping250K_Sty_H11_121678.cel	URL1	aberrant	2.76	63	1	1362754
Color123	Colon	Colorectal	female	UNLET_p_Sty18_Mapping250K_Sty_A02_79326.CEL	URL1	aberrant	1.88	30	3	307068
Color124	Colon	Colorectal	male	UNLET_p_Sty18_Mapping250K_Sty_A03_79342.CEL	URL1	aberrant	1.58	44	1	129620
Color125	Colon	Colorectal	male	UNLET_p_Sty18_Mapping250K_Sty_A06_79390.CEL	URL1	nonaberrant	1.98	84	0	0
Color126	Colon	Colorectal	female	UNLET_p_Sty18_Mapping250K_Sty_A07_79406.CEL	URL1	aberrant	4.29	21	0	0
Color127	Colon	Colorectal	female	UNLET_p_Sty18_Mapping250K_Sty_A09_79438.CEL	URL1	aberrant	2	80	0	0
Color128	Colon	Colorectal	female	WHELK_p_Sty27_Mapping250K_Sty_E10_96978.cel	URL1	aberrant	4.39	38	0	0
Color129	Colon	Colorectal	male	WHELK_p_Sty27_Mapping250K_Sty_E12_97010.cel	URL1	aberrant	2	20	2	707253
Color130	Colon	Colorectal	male	WHELK_p_Sty27_Mapping250K_Sty_F10_96980.cel	URL1	aberrant	4.3	47	3	832124
Color131	Colon	Colorectal	female	WHELK_p_Sty27_Mapping250K_Sty_H12_97016.cel	URL1	aberrant	4.23	55	1	358167
H1	Liver	Hepatocellular	male	GSM248782.cel	GSE9829	aberrant	1.94	22	11	8402809
H2	Liver	Hepatocellular	male	GSM248783.cel	GSE9829	aberrant	2.21	39	0	0
H3	Liver	Hepatocellular	female	GSM248784.cel	GSE9829	aberrant	2.06	39	3	537302
H4	Liver	Hepatocellular	male	GSM248785.cel	GSE9829	aberrant	3.5	59	0	0
H5	Liver	Hepatocellular	male	GSM248786.cel	GSE9829	aberrant	2.14	31	1	421149
H6	Liver	Hepatocellular	male	GSM248787.cel	GSE9829	aberrant	2.07	30	0	0
H7	Liver	Hepatocellular	male	GSM248788.cel	GSE9829	aberrant	4.98	60	0	0
H8	Liver	Hepatocellular	male	GSM248789.cel	GSE9829	aberrant	2.25	48	4	195958
H9	Liver	Hepatocellular	male	GSM248790.cel	GSE9829	aberrant	2.19	67	0	0
H10	Liver	Hepatocellular	male	GSM248791.cel	GSE9829	aberrant	2.1	60	0	0
H11	Liver	Hepatocellular	male	GSM248792.cel	GSE9829	aberrant	4.03	100	0	0
H12	Liver	Hepatocellular	male	GSM248793.cel	GSE9829	aberrant	2.3	55	1	17513
H13	Liver	Hepatocellular	male	GSM248794.cel	GSE9829	aberrant	2.22	65	1	84932
H14	Liver	Hepatocellular	male	GSM248795.cel	GSE9829	aberrant	2.27	22	0	0
H15	Liver	Hepatocellular	female	GSM248796.cel	GSE9829	aberrant	4.04	46	0	0
H16	Liver	Hepatocellular	male	GSM248797.cel	GSE9829	aberrant	2.09	21	1	374732
H17	Liver	Hepatocellular	male	GSM248798.cel	GSE9829	failed	NA	NA	NA	NA
H18	Liver	Hepatocellular	male	GSM248799.cel	GSE9829	aberrant	2.52	29	3	664313
H19	Liver	Hepatocellular	male	GSM248800.cel	GSE9829	aberrant	2.09	100	0	0
H20	Liver	Hepatocellular	male	GSM248801.cel	GSE9829	aberrant	1.9	27	3	1040109
H21	Liver	Hepatocellular	female	GSM248802.cel	GSE9829	aberrant	1.98	58	0	0
H22	Liver	Hepatocellular	male	GSM248803.cel	GSE9829	aberrant	2.01	42	0	0
H23	Liver	Hepatocellular	male	GSM248804.cel	GSE9829	aberrant	2.19	59	0	0
H24	Liver	Hepatocellular	female	GSM248805.cel	GSE9829	aberrant	2	61	0	0
H25	Liver	Hepatocellular	male	GSM248806.cel	GSE9829	aberrant	4.44	56	0	0
H26	Liver	Hepatocellular	male	GSM248807.cel	GSE9829	aberrant	2.28	70	0	0
H27	Liver	Hepatocellular	male	GSM248808.cel	GSE9829	aberrant	2.24	60	1	3267595
H28	Liver	Hepatocellular	female	GSM248809.cel	GSE9829	aberrant	2.02	41	1	27134
H29	Liver	Hepatocellular	male	GSM248810.cel	GSE9829	aberrant	2.05	76	0	0
H30	Liver	Hepatocellular	male	GSM248811.cel	GSE9829	aberrant	1.98	68	0	0
H31	Liver	Hepatocellular	female	GSM248812.cel	GSE9829	aberrant	1.88	45	0	0
H32	Liver	Hepatocellular	female	GSM248813.cel	GSE9829	aberrant	2.18	34	2	292548
H33	Liver	Hepatocellular	male	GSM248814.cel	GSE9829	aberrant	3.03	42	0	0
H34	Liver	Hepatocellular	female	GSM248815.cel	GSE9829	aberrant	2.16	58	0	0
H35	Liver	Hepatocellular	female	GSM248816.cel	GSE9829	aberrant	2.22	51	3	403297
H36	Liver	Hepatocellular	female	GSM248817.cel	GSE9829	aberrant	3.19	40	1	4484694
H37	Liver	Hepatocellular	male	GSM248818.cel	GSE9829	aberrant	2.01	51	1	14874
H38	Liver	Hepatocellular	male	GSM248819.cel	GSE9829	aberrant	2.37	53	0	0
H39	Liver	Hepatocellular	male	GSM248820.cel	GSE9829	aberrant	4.39	56	0	0
H40	Liver	Hepatocellular	male	GSM248821.cel	GSE9829	aberrant	2.28	46	0	0
H41	Liver	Hepatocellular	female	GSM248822.cel	GSE9829	aberrant	1.88	26	1	52602
H42	Liver	Hepatocellular	female	GSM248823.cel	GSE9829	aberrant	1.99	69	0	0
H43	Liver	Hepatocellular	male	GSM248824.cel	GSE9829	aberrant	2	100	0	0
H44	Liver	Hepatocellular	female	GSM248825.cel	GSE9829	aberrant	1.99	23	6	636491
H45	Liver	Hepatocellular	male	GSM248826.cel	GSE9829	aberrant	2.45	64	0	0
H46	Liver	Hepatocellular	female	GSM248827.cel	GSE9829	aberrant	3.85	29	0	0
H47	Liver	Hepatocellular	female	GSM248828.cel	GSE9829	aberrant	4.01	38	0	0
H48	Liver	Hepatocellular	male	GSM248829.cel	GSE9829	aberrant	2.29	59	0	0
H49	Liver	Hepatocellular	female	GSM248830.cel	GSE9829	aberrant	1.97	24	5	507832
H50	Liver	Hepatocellular	male	GSM248831.cel	GSE9829	aberrant	1.74	44	3	583709
H51	Liver	Hepatocellular	female	GSM248832.cel	GSE9829	aberrant	2.12	54	1	28012
H52	Liver	Hepatocellular	male	GSM248833.cel	GSE9829	aberrant	2.24	79	0	0
H53	Liver	Hepatocellular	male	GSM248834.cel	GSE9829	aberrant	4.79	40	0	0
H54	Liver	Hepatocellular	male	GSM248835.cel	GSE9829	aberrant	2.02	38	0	0
H55	Liver	Hepatocellular	male	GSM248836.cel	GSE9829	aberrant	2.51	79	0	0
H56	Liver	Hepatocellular	female	GSM248837.cel	GSE9829	aberrant	3.87	57	0	0
H57	Liver	Hepatocellular	male	GSM248838.cel	GSE9829	aberrant	4.1	61	0	0
H58	Liver	Hepatocellular	male	GSM248839.cel	GSE9829	aberrant	2.06	46	0	0
H59	Liver	Hepatocellular	male	GSM248840.cel	GSE9829	aberrant	1.78	69	0	0
H60	Liver	Hepatocellular	male	GSM248841.cel	GSE9829	aberrant	2.2	61	0	0
H61	Liver	Hepatocellular	male	GSM248842.cel	GSE9829	aberrant	1.89	41	1	100035
H62	Liver	Hepatocellular	male	GSM248843.cel	GSE9829	aberrant	2.27	73	0	0
H63	Liver	Hepatocellular	male	GSM248844.cel	GSE9829	aberrant	2.37	100	0	0
H64	Liver	Hepatocellular	male	GSM248845.cel	GSE9829	aberrant	2.01	73	0	0
H65	Liver	Hepatocellular	female	GSM248846.cel	GSE9829	aberrant	2.07	52	0	0
H66	Liver	Hepatocellular	male	GSM248847.cel	GSE9829	aberrant	2.26	100	0	0
H67	Liver	Hepatocellular	male	GSM248848.cel	GSE9829	aberrant	4.12	51	1	263031
H68	Liver	Hepatocellular	female	GSM248849.cel	GSE9829	aberrant	1.99	74	0	0
H69	Liver	Hepatocellular	female	GSM248850.cel	GSE9829	aberrant	1.96	55	0	0
H70	Liver	Hepatocellular	male	GSM248851.cel	GSE9829	aberrant	4.05	100	0	0
H71	Liver	Hepatocellular	male	GSM248852.cel	GSE9829	aberrant	1.98	80	0	0
H72	Liver	Hepatocellular	male	GSM248853.cel	GSE9829	aberrant	2.19	69	1	81519
H73	Liver	Hepatocellular	female	GSM248854.cel	GSE9829	aberrant	3.99	47	0	0
H74	Liver	Hepatocellular	male	GSM248855.cel	GSE9829	aberrant	2.42	27	3	4020588
H75	Liver	Hepatocellular	male	GSM248856.cel	GSE9829	aberrant	3.9	25	0	0
H76	Liver	Hepatocellular	female	GSM248857.cel	GSE9829	aberrant	2.12	45	0	0
H77	Liver	Hepatocellular	male	GSM248858.cel	GSE9829	aberrant	2.05	52	0	0
H78	Liver	Hepatocellular	male	GSM248859.cel	GSE9829	aberrant	1.81	37	4	9225095
H79	Liver	Hepatocellular	female	GSM248860.cel	GSE9829	aberrant	2.16	69	0	0
H80	Liver	Hepatocellular	male	GSM248861.cel	GSE9829	aberrant	1.98	74	0	0
H81	Liver	Hepatocellular	male	GSM248862.cel	GSE9829	aberrant	5	34	0	0
H82	Liver	Hepatocellular	female	GSM248863.cel	GSE9829	aberrant	1.84	23	0	0
H83	Liver	Hepatocellular	male	GSM248864.cel	GSE9829	aberrant	3.86	46	0	0
H84	Liver	Hepatocellular	male	GSM248865.cel	GSE9829	aberrant	2.4	72	0	0
H85	Liver	Hepatocellular	male	GSM248866.cel	GSE9829	aberrant	5.07	55	0	0
H86	Liver	Hepatocellular	male	GSM248867.cel	GSE9829	aberrant	2.21	41	1	33057
H87	Liver	Hepatocellular	male	GSM248868.cel	GSE9829	aberrant	2.21	69	0	0
H89	Liver	Hepatocellular	male	GSM248870.cel	GSE9829	aberrant	1.95	66	0	0
H90	Liver	Hepatocellular	male	GSM248871.cel	GSE9829	aberrant	2.33	60	0	0
H93	Liver	Hepatocellular	female	GSM248874.cel	GSE9829	aberrant	2.33	42	1	547714
H94	Liver	Hepatocellular	male	GSM248875.cel	GSE9829	aberrant	2.06	46	1	142361
H95	Liver	Hepatocellular	male	GSM248876.cel	GSE9829	aberrant	2.47	73	0	0
H96	Liver	Hepatocellular	male	GSM248877.cel	GSE9829	aberrant	1.94	40	2	190724
H97	Liver	Hepatocellular	male	GSM248878.cel	GSE9829	aberrant	3.27	45	1	1064162
H98	Liver	Hepatocellular	female	GSM248879.cel	GSE9829	aberrant	2.08	73	0	0
H99	Liver	Hepatocellular	male	GSM248880.cel	GSE9829	aberrant	2.08	70	1	314812
H100	Liver	Hepatocellular	male	GSM248881.cel	GSE9829	nonaberrant	2	21	1	1051476
H101	Liver	Hepatocellular	male	GSM248882.cel	GSE9829	aberrant	2.05	38	1	74489
H102	Liver	Hepatocellular	male	GSM248883.cel	GSE9829	aberrant	3.33	47	0	0
H103	Liver	Hepatocellular	female	GSM248884.cel	GSE9829	aberrant	4.45	27	1	597052
H104	Liver	Hepatocellular	male	GSM481454_SPICA_p_Sty32_CO-166838_Mapping250K_Sty_B01_121506.CEL	GSE19399	aberrant	1.91	67	1	6010695
H105	Liver	Hepatocellular	male	GSM481455_SPICA_p_Sty32_CO-166838_Mapping250K_Sty_C05_121572.CEL	GSE19399	aberrant	1.7	55	2	403053
H106	Liver	Hepatocellular	male	GSM481456_SPICA_p_Sty32_CO-166838_Mapping250K_Sty_D11_121670.CEL	GSE19399	aberrant	2.25	51	0	0
H107	Liver	Hepatocellular	male	GSM481457_SPICA_p_Sty32_CO-166838_Mapping250K_Sty_E05_121576.CEL	GSE19399	aberrant	2.84	58	3	393420
H108	Liver	Hepatocellular	male	GSM481458_SPICA_p_Sty32_CO-166838_Mapping250K_Sty_F01_121514.CEL	GSE19399	nonaberrant	2	20	1	107416
H109	Liver	Hepatocellular	male	GSM481459_SPICA_p_Sty32_CO-166838_Mapping250K_Sty_F07_121610.CEL	GSE19399	aberrant	3.49	50	0	0
H110	Liver	Hepatocellular	male	GSM481460_SPICA_p_Sty32_CO-166838_Mapping250K_Sty_H03_121550.CEL	GSE19399	aberrant	3.49	76	0	0
R1	Kidney	-	male	GSM374369.cel	GSE14994	aberrant	2.79	41	0	0
R2	Kidney	-	male	GSM374370.cel	GSE14994	aberrant	1.96	51	0	0
R3	Kidney	-	female	GSM374371.cel	GSE14994	aberrant	3.89	28	0	0
R4	Kidney	-	male	GSM374372.cel	GSE14994	aberrant	3.42	44	0	0
R5	Kidney	-	male	GSM374373.cel	GSE14994	aberrant	2.02	38	0	0
R6	Kidney	-	female	GSM374374.cel	GSE14994	aberrant	2.03	38	1	69062
R7	Kidney	-	female	GSM374375.cel	GSE14994	aberrant	1.99	49	0	0
R8	Kidney	-	male	GSM374376.cel	GSE14994	aberrant	2.02	59	0	0
R10	Kidney	-	female	GSM374378.cel	GSE14994	aberrant	1.9	42	1	12386
R12	Kidney	-	male	GSM374380.cel	GSE14994	failed	NA	NA	NA	NA
R14	Kidney	-	male	GSM374382.cel	GSE14994	aberrant	2.08	55	0	0
R18	Kidney	-	male	GSM374386.cel	GSE14994	failed	NA	NA	NA	NA
R19	Kidney	-	male	GSM374387.CEL	GSE14994	aberrant	1.98	50	0	0
R20	Kidney	-	male	GSM374388.CEL	GSE14994	aberrant	3.29	54	0	0
R21	Kidney	-	female	GSM374389.CEL	GSE14994	aberrant	1.93	61	0	0
R22	Kidney	-	male	GSM374390.CEL	GSE14994	aberrant	2.53	59	0	0
R23	Kidney	-	female	GSM374391.CEL	GSE14994	aberrant	2.39	60	0	0
R24	Kidney	-	male	GSM374392.cel	GSE14994	aberrant	2.82	38	0	0
R25	Kidney	-	male	GSM374393.cel	GSE14994	aberrant	1.81	43	0	0
R26	Kidney	-	male	GSM374394.cel	GSE14994	aberrant	2.01	54	0	0
R28	Kidney	-	female	GSM374396.cel	GSE14994	aberrant	2.03	44	0	0
R29	Kidney	-	male	GSM374397.cel	GSE14994	aberrant	3.99	26	0	0
R30	Kidney	-	female	GSM374398.cel	GSE14994	aberrant	2	57	0	0
R31	Kidney	-	male	GSM374399.cel	GSE14994	aberrant	1.99	29	1	49560
R32	Kidney	-	female	GSM374400.cel	GSE14994	aberrant	4.33	46	0	0
R33	Kidney	-	female	GSM374401.cel	GSE14994	aberrant	1.98	38	1	23822
R34	Kidney	-	female	GSM374402.cel	GSE14994	aberrant	1.78	60	1	18716
R35	Kidney	-	male	GSM374403.cel	GSE14994	aberrant	1.71	71	1	293566
R36	Kidney	-	male	GSM374404.cel	GSE14994	aberrant	1.91	41	1	23041
R37	Kidney	-	female	GSM374405.cel	GSE14994	aberrant	1.93	59	0	0
R40	Kidney	-	male	GSM374408.cel	GSE14994	aberrant	2	63	0	0
R42	Kidney	-	female	GSM374410.cel	GSE14994	aberrant	1.9	67	1	120061
R43	Kidney	-	female	GSM374411.cel	GSE14994	aberrant	2.02	43	0	0
R44	Kidney	-	female	GSM374412.cel	GSE14994	aberrant	1.97	66	0	0
R46	Kidney	-	male	GSM374414.cel	GSE14994	aberrant	2.06	47	1	296752
R47	Kidney	-	male	GSM374415.cel	GSE14994	aberrant	1.95	61	0	0
R48	Kidney	-	male	GSM374416.cel	GSE14994	aberrant	1.77	41	1	1581383
R51	Kidney	-	male	GSM374419.cel	GSE14994	aberrant	2.88	35	1	96528
R52	Kidney	-	female	GSM374420.cel	GSE14994	aberrant	1.97	35	0	0
R53	Kidney	-	female	GSM374421.cel	GSE14994	aberrant	1.91	51	1	281167
R54	Kidney	-	male	GSM374422.cel	GSE14994	aberrant	1.88	59	0	0
R55	Kidney	-	male	GSM374423.cel	GSE14994	aberrant	3.44	34	1	551792
R56	Kidney	-	male	GSM374424.cel	GSE14994	aberrant	3.81	37	1	82011
R57	Kidney	-	female	GSM374425.cel	GSE14994	aberrant	1.98	41	1	22339
R58	Kidney	-	male	GSM374426.cel	GSE14994	aberrant	1.87	72	0	0
R59	Kidney	-	male	GSM374427.cel	GSE14994	aberrant	2.95	68	0	0
R64	Kidney	-	female	GSM374432.cel	GSE14994	failed	NA	NA	NA	NA
R65	Kidney	-	female	GSM374433.cel	GSE14994	aberrant	1.92	55	0	0
R66	Kidney	-	male	GSM374434.cel	GSE14994	aberrant	1.98	53	0	0
R67	Kidney	-	male	GSM374435.cel	GSE14994	aberrant	1.98	43	1	37626
R68	Kidney	-	female	GSM374436.cel	GSE14994	aberrant	1.95	75	0	0
R69	Kidney	-	female	GSM374437.cel	GSE14994	aberrant	1.95	51	0	0
R71	Kidney	-	male	GSM374439.cel	GSE14994	aberrant	1.98	61	0	0
R72	Kidney	-	male	GSM374440.cel	GSE14994	aberrant	4.01	51	0	0
R73	Kidney	-	male	GSM374441.cel	GSE14994	aberrant	2.1	42	0	0
R74	Kidney	-	female	GSM374442.cel	GSE14994	aberrant	2.05	57	0	0
R75	Kidney	-	male	GSM374443.cel	GSE14994	aberrant	1.96	34	0	0
R76	Kidney	-	male	GSM374444.cel	GSE14994	aberrant	1.96	54	0	0
R78	Kidney	-	male	GSM374446.cel	GSE14994	aberrant	1.9	25	4	1969541
R79	Kidney	-	female	GSM374447.cel	GSE14994	aberrant	2.07	58	1	44659
R80	Kidney	-	male	GSM374448.cel	GSE14994	aberrant	1.9	60	0	0
R81	Kidney	-	female	GSM374449.cel	GSE14994	aberrant	3.39	54	0	0
R82	Kidney	-	male	GSM374450.cel	GSE14994	aberrant	3.23	44	0	0
R86	Kidney	-	male	GSM374454.cel	GSE14994	aberrant	1.99	43	0	0
R87	Kidney	-	male	GSM374455.cel	GSE14994	aberrant	1.93	67	0	0
R90	Kidney	-	male	GSM374458.cel	GSE14994	aberrant	1.99	77	0	0
R91	Kidney	-	female	GSM482713_DOLCE_p_Sty7_Mapping250K_Sty_B10_53988.CEL	GSE19399	aberrant	1.95	63	0	0
R92	Kidney	-	female	GSM482714_HAREM_p_STY35_Redo_Mapping250K_Sty_G09_151102.CEL	GSE19399	aberrant	3.03	59	0	0
R93	Kidney	-	female	GSM482715_LINED_p_STY36_Mapping250K_Sty_D11_147848.CEL	GSE19399	aberrant	2.01	77	0	0
R94	Kidney	-	female	GSM482716_HAREM_p_STY35_Redo_Mapping250K_Sty_H05_151040.CEL	GSE19399	aberrant	2.06	69	0	0
R95	Kidney	-	female	GSM482717_HAREM_p_STY35_Redo_Mapping250K_Sty_B11_151124.CEL	GSE19399	aberrant	1.8	65	3	1197857
R99	Kidney	-	female	GSM482721_HOCUS_p_Sty4_Mapping250K_Sty_B04_55044.CEL	GSE19399	aberrant	2	100	0	0
R100	Kidney	-	female	GSM482722_AIRNS_p_Sty5_Mapping250K_Sty_G12_50216.CEL	GSE19399	nonaberrant	2	21	1	119241
R101	Kidney	-	male	GSM482723_VOLTS_p_Sty9_Mapping250K_Sty_B06_57858.CEL	GSE19399	aberrant	2.21	67	0	0
R102	Kidney	-	female	GSM482724_AIRNS_p_Sty5_Mapping250K_Sty_A04_50076.CEL	GSE19399	aberrant	4.05	39	0	0
R103	Kidney	-	male	GSM482725_HOCUS_p_Sty4_Mapping250K_Sty_G02_55022.CEL	GSE19399	aberrant	1.73	79	0	0
L3	Lung	adenocarcinoma	male	ACTOR_p_Sty17_Mapping250K_Sty_G07_79226.CEL	URL2	aberrant	1.97	43	0	0
L4	Lung	adenocarcinoma	female	ACTOR_p_Sty17_Mapping250K_Sty_G08_79242.CEL	URL2	aberrant	1.9	36	1	5767467
L5	Lung	adenocarcinoma	male	ACTOR_p_Sty17_Mapping250K_Sty_G09_79258.CEL	URL2	aberrant	4.29	34	1	136075
L6	Lung	adenocarcinoma	male	ACTOR_p_Sty17_Mapping250K_Sty_G10_79274.CEL	URL2	aberrant	4.34	49	1	257766
L7	Lung	adenocarcinoma	male	ACTOR_p_Sty17_Mapping250K_Sty_G11_79290.CEL	URL2	aberrant	1.74	30	2	136847
L8	Lung	adenocarcinoma	male	ACTOR_p_Sty17_Mapping250K_Sty_G12_79306.CEL	URL2	aberrant	2.85	45	0	0
L9	Lung	adenocarcinoma	female	ACTOR_p_Sty17_Mapping250K_Sty_H01_79132.CEL	URL2	aberrant	2.21	41	1	2213392
L10	Lung	adenocarcinoma	male	ACTOR_p_Sty17_Mapping250K_Sty_H02_79148.CEL	URL2	aberrant	3.19	41	0	0
L11	Lung	adenocarcinoma	male	ACTOR_p_Sty17_Mapping250K_Sty_H03_79164.CEL	URL2	aberrant	3.27	56	0	0
L12	Lung	adenocarcinoma	male	ACTOR_p_Sty17_Mapping250K_Sty_H04_79180.CEL	URL2	aberrant	3.4	24	1	164993
L13	Lung	adenocarcinoma	male	ACTOR_p_Sty17_Mapping250K_Sty_H05_79196.CEL	URL2	aberrant	1.96	37	0	0
L14	Lung	adenocarcinoma	female	ACTOR_p_Sty17_Mapping250K_Sty_H06_79212.CEL	URL2	aberrant	1.67	23	2	488783
L16	Lung	adenocarcinoma	female	DEBUG_p_Japan_SNP_(CO-58875)_Mapping250K_Sty_B06_88240.cel	URL2	aberrant	3.82	41	0	0
L17	Lung	adenocarcinoma	male	DEBUG_p_Japan_SNP_(CO-58875)_Mapping250K_Sty_B08_88272.cel	URL2	aberrant	3.77	44	0	0
L22	Lung	adenocarcinoma	female	DEBUG_p_Japan_SNP_(CO-58875)_Mapping250K_Sty_C06_88242.cel	URL2	aberrant	3.98	46	0	0
L25	Lung	adenocarcinoma	female	DEBUG_p_Japan_SNP_(CO-58875)_Mapping250K_Sty_C12_88338.cel	URL2	nonaberrant	1.93	36	1	31606
L27	Lung	adenocarcinoma	female	DEBUG_p_Japan_SNP_(CO-58875)_Mapping250K_Sty_D04_88212.cel	URL2	nonaberrant	2.02	43	0	0
L28	Lung	adenocarcinoma	male	DEBUG_p_Japan_SNP_(CO-58875)_Mapping250K_Sty_D05_88228.cel	URL2	aberrant	1.99	35	0	0
L29	Lung	adenocarcinoma	male	DEBUG_p_Japan_SNP_(CO-58875)_Mapping250K_Sty_D07_88260.cel	URL2	aberrant	4.47	43	0	0
L30	Lung	adenocarcinoma	female	DEBUG_p_Japan_SNP_(CO-58875)_Mapping250K_Sty_D09_88292.cel	URL2	aberrant	3.79	38	0	0
L32	Lung	adenocarcinoma	female	DEBUG_p_Japan_SNP_(CO-58875)_Mapping250K_Sty_D12_88340.cel	URL2	aberrant	2.58	58	1	126613
L36	Lung	adenocarcinoma	male	DEBUG_p_Japan_SNP_(CO-58875)_Mapping250K_Sty_E04_88214.cel	URL2	aberrant	4.6	45	0	0
L37	Lung	adenocarcinoma	male	DEBUG_p_Japan_SNP_(CO-58875)_Mapping250K_Sty_E05_88230.cel	URL2	aberrant	1.38	39	2	1313246
L39	Lung	adenocarcinoma	male	DEBUG_p_Japan_SNP_(CO-58875)_Mapping250K_Sty_E07_88262.cel	URL2	aberrant	4.31	29	1	51029
L40	Lung	adenocarcinoma	female	DEBUG_p_Japan_SNP_(CO-58875)_Mapping250K_Sty_E08_88278.cel	URL2	aberrant	3.33	100	0	0
L41	Lung	adenocarcinoma	female	DEBUG_p_Japan_SNP_(CO-58875)_Mapping250K_Sty_E09_88294.cel	URL2	aberrant	2.02	51	2	227665
L42	Lung	adenocarcinoma	male	DEBUG_p_Japan_SNP_(CO-58875)_Mapping250K_Sty_E10_88310.cel	URL2	aberrant	2.02	30	1	607205
L43	Lung	adenocarcinoma	male	DEBUG_p_Japan_SNP_(CO-58875)_Mapping250K_Sty_E11_88326.cel	URL2	aberrant	1.49	38	1	143167
L44	Lung	adenocarcinoma	female	DEBUG_p_Japan_SNP_(CO-58875)_Mapping250K_Sty_E12_88342.cel	URL2	aberrant	4.17	63	2	1887438
L45	Lung	adenocarcinoma	female	DEBUG_p_Japan_SNP_(CO-58875)_Mapping250K_Sty_F01_88168.cel	URL2	aberrant	2.32	100	0	0
L46	Lung	adenocarcinoma	male	DEBUG_p_Japan_SNP_(CO-58875)_Mapping250K_Sty_F02_88184.cel	URL2	aberrant	1.87	40	2	2708916
L47	Lung	adenocarcinoma	male	DEBUG_p_Japan_SNP_(CO-58875)_Mapping250K_Sty_F03_88200.cel	URL2	aberrant	4.56	33	0	0
L48	Lung	adenocarcinoma	female	DEBUG_p_Japan_SNP_(CO-58875)_Mapping250K_Sty_F04_88216.cel	URL2	aberrant	2.03	52	0	0
L49	Lung	adenocarcinoma	male	DEBUG_p_Japan_SNP_(CO-58875)_Mapping250K_Sty_F05_88232.cel	URL2	nonaberrant	1.94	36	1	206225
L50	Lung	adenocarcinoma	female	DEBUG_p_Japan_SNP_(CO-58875)_Mapping250K_Sty_F06_88248.cel	URL2	aberrant	4.1	41	0	0
L52	Lung	adenocarcinoma	male	DEBUG_p_Japan_SNP_(CO-58875)_Mapping250K_Sty_F08_88280.cel	URL2	aberrant	1.62	33	3	2713435
L53	Lung	adenocarcinoma	female	DEBUG_p_Japan_SNP_(CO-58875)_Mapping250K_Sty_F09_88296.cel	URL2	aberrant	1.87	39	0	0
L57	Lung	adenocarcinoma	male	DEBUG_p_Japan_SNP_(CO-58875)_Mapping250K_Sty_G01_88170.cel	URL2	aberrant	2.28	52	0	0
L58	Lung	adenocarcinoma	male	DEBUG_p_Japan_SNP_(CO-58875)_Mapping250K_Sty_G02_88186.cel	URL2	aberrant	1.99	100	0	0
L59	Lung	adenocarcinoma	male	DEBUG_p_Japan_SNP_(CO-58875)_Mapping250K_Sty_G03_88202.cel	URL2	aberrant	3.85	49	0	0
L60	Lung	adenocarcinoma	male	DEBUG_p_Japan_SNP_(CO-58875)_Mapping250K_Sty_G04_88218.cel	URL2	aberrant	3.51	52	0	0
L62	Lung	adenocarcinoma	male	DEBUG_p_Japan_SNP_(CO-58875)_Mapping250K_Sty_G06_88250.cel	URL2	aberrant	4.73	41	0	0
L63	Lung	adenocarcinoma	female	DEBUG_p_Japan_SNP_(CO-58875)_Mapping250K_Sty_G07_88266.cel	URL2	aberrant	2.68	41	1	76113
L64	Lung	adenocarcinoma	female	DEBUG_p_Japan_SNP_(CO-58875)_Mapping250K_Sty_G08_88282.cel	URL2	aberrant	2.66	45	2	545661
L66	Lung	adenocarcinoma	male	DEBUG_p_Japan_SNP_(CO-58875)_Mapping250K_Sty_G10_88314.cel	URL2	aberrant	3.87	36	0	0
L67	Lung	adenocarcinoma	male	DEBUG_p_Japan_SNP_(CO-58875)_Mapping250K_Sty_G11_88330.cel	URL2	aberrant	5.03	60	0	0
L68	Lung	adenocarcinoma	female	DEBUG_p_Japan_SNP_(CO-58875)_Mapping250K_Sty_G12_88346.cel	URL2	failed	NA	NA	NA	NA
L69	Lung	adenocarcinoma	female	DEBUG_p_Japan_SNP_(CO-58875)_Mapping250K_Sty_H01_88172.cel	URL2	aberrant	4	39	0	0
L70	Lung	adenocarcinoma	male	DEBUG_p_Japan_SNP_(CO-58875)_Mapping250K_Sty_H02_88188.cel	URL2	aberrant	2.03	100	0	0
L71	Lung	adenocarcinoma	female	DEBUG_p_Japan_SNP_(CO-58875)_Mapping250K_Sty_H03_88204.cel	URL2	aberrant	1.94	46	0	0
L72	Lung	adenocarcinoma	male	DEBUG_p_Japan_SNP_(CO-58875)_Mapping250K_Sty_H04_88220.cel	URL2	aberrant	2.05	56	0	0
L74	Lung	adenocarcinoma	male	DEBUG_p_Japan_SNP_(CO-58875)_Mapping250K_Sty_H06_88252.cel	URL2	aberrant	2.98	100	0	0
L75	Lung	adenocarcinoma	male	DRAWS_p_Sty11_Mapping250K_Sty_A08_66636.cel	URL2	aberrant	2.33	45	0	0
L76	Lung	adenocarcinoma	female	DRAWS_p_Sty11_Mapping250K_Sty_A12_66700.cel	URL2	aberrant	4.67	28	0	0
L78	Lung	adenocarcinoma	female	DRAWS_p_Sty11_Mapping250K_Sty_G05_66600.cel	URL2	aberrant	2.05	54	0	0
L104	Lung	NSCLC	male	GSM449583_12T.cel	GSE17958	aberrant	2	87	0	0
L105	Lung	NSCLC	male	GSM449584_13T.cel	GSE17958	aberrant	1.95	51	1	1719198
L106	Lung	NSCLC	male	GSM449585_15T.cel	GSE17958	aberrant	3.36	41	0	0
L107	Lung	NSCLC	male	GSM449586_17T.cel	GSE17958	aberrant	2.56	26	0	0
L108	Lung	NSCLC	male	GSM449587_19T.cel	GSE17958	aberrant	2.07	100	0	0
L110	Lung	NSCLC	female	GSM449589_23T.cel	GSE17958	aberrant	1.62	50	1	302949
L111	Lung	NSCLC	male	GSM449590_24T.cel	GSE17958	aberrant	1.99	100	0	0
L112	Lung	NSCLC	male	GSM449591_2T.cel	GSE17958	aberrant	1.84	32	6	1122198
L113	Lung	NSCLC	male	GSM449592_30T.cel	GSE17958	aberrant	1.98	100	0	0
L114	Lung	NSCLC	male	GSM449593_32T.cel	GSE17958	aberrant	2.71	100	0	0
L115	Lung	NSCLC	male	GSM449594_33T.cel	GSE17958	aberrant	3.79	36	0	0
L116	Lung	NSCLC	male	GSM449595_38T.cel	GSE17958	aberrant	1.74	72	0	0
L117	Lung	NSCLC	male	GSM449596_3T.cel	GSE17958	aberrant	2	80	2	423301
L118	Lung	NSCLC	male	GSM449597_40T.cel	GSE17958	aberrant	3.56	62	0	0
L119	Lung	NSCLC	male	GSM449598_43T.cel	GSE17958	aberrant	1.96	53	0	0
L120	Lung	NSCLC	male	GSM449599_47T.cel	GSE17958	nonaberrant	1.98	74	0	0
L121	Lung	NSCLC	male	GSM449600_51T.cel	GSE17958	aberrant	2.4	42	2	5782179
L122	Lung	NSCLC	male	GSM449601_52T.cel	GSE17958	aberrant	3.03	62	0	0
L123	Lung	NSCLC	male	GSM449602_54T.cel	GSE17958	aberrant	2.52	30	1	43018
L124	Lung	NSCLC	female	GSM449603_57T.cel	GSE17958	aberrant	2.36	100	0	0
L125	Lung	NSCLC	male	GSM449604_59T.cel	GSE17958	aberrant	3.02	53	0	0
L126	Lung	NSCLC	male	GSM449605_60T.cel	GSE17958	aberrant	2.94	49	1	4711410
L127	Lung	NSCLC	male	GSM449606_69T.cel	GSE17958	aberrant	1.97	62	1	277473
L128	Lung	NSCLC	male	GSM449607_71T.cel	GSE17958	aberrant	2.23	51	1	822261
L129	Lung	NSCLC	male	GSM449608_72T.cel	GSE17958	aberrant	1.86	48	3	4529575
L130	Lung	NSCLC	male	GSM449609_8T.cel	GSE17958	aberrant	1.87	28	1	202515
L131	Lung	NSCLC	male	GSM449610_2132.cel	GSE17958	aberrant	3.04	34	2	229686
L132	Lung	NSCLC	female	GSM449611_2523.cel	GSE17958	aberrant	3	36	1	123284
L133	Lung	NSCLC	male	GSM449612_2536.cel	GSE17958	aberrant	2.01	41	4	3728105
L134	Lung	NSCLC	male	GSM449613_1673.cel	GSE17958	nonaberrant	1.94	48	17	7257822
L135	Lung	NSCLC	female	GSM449614_2808.cel	GSE17958	aberrant	3.7	35	2	413832
L136	Lung	NSCLC	male	GSM449615_2225.cel	GSE17958	aberrant	1.95	20	5	2988395
L137	Lung	NSCLC	female	GSM449616_2727.cel	GSE17958	aberrant	1.94	39	5	3514472
L138	Lung	NSCLC	male	GSM449617_3076.cel	GSE17958	aberrant	3.65	70	0	0
L139	Lung	NSCLC	male	GSM449618_3121.cel	GSE17958	aberrant	1.87	83	0	0
L140	Lung	NSCLC	female	GSM449619_1669.cel	GSE17958	nonaberrant	2	29	2	89477
L141	Lung	NSCLC	male	GSM449620_2631.cel	GSE17958	aberrant	4.13	58	0	0
L142	Lung	NSCLC	male	GSM449621_1353.cel	GSE17958	aberrant	2.02	30	1	1284251
L143	Lung	NSCLC	male	GSM449622_3253.cel	GSE17958	aberrant	3.35	55	1	413657
L144	Lung	NSCLC	female	GSM449623_1330.cel	GSE17958	aberrant	1.65	47	10	17628848
L145	Lung	NSCLC	male	GSM449624_3312.cel	GSE17958	aberrant	3.52	36	0	0
L146	Lung	NSCLC	female	GSM449625_3289.cel	GSE17958	aberrant	3.99	55	0	0
L147	Lung	NSCLC	female	GSM449626_1816.cel	GSE17958	aberrant	1.72	29	11	30696662
L148	Lung	NSCLC	female	GSM449627_1707.cel	GSE17958	aberrant	1.8	39	0	0
L149	Lung	NSCLC	male	GSM449628_2345.cel	GSE17958	aberrant	3.52	31	1	74636
L150	Lung	NSCLC	female	GSM449629_2032.cel	GSE17958	aberrant	1.91	49	1	305985
L151	Lung	NSCLC	female	GSM482109_ATLAS_p_CO-21476_Mapping250K_Sty_A02_47432.CEL	GSE19399	failed	NA	NA	NA	NA
L152	Lung	NSCLC	male	GSM482110_MYNAH_p_Affy_plate_9_Mapping250K_Sty_D12_49250.CEL	GSE19399	aberrant	3.11	55	0	0
L153	Lung	NSCLC	male	GSM482111_MYNAH_p_Affy_plate_9_Mapping250K_Sty_F06_49158.CEL	GSE19399	aberrant	2.95	53	0	0
L154	Lung	NSCLC	female	GSM482112_MYNAH_p_Affy_plate_9_Mapping250K_Sty_G02_49096.CEL	GSE19399	aberrant	1.78	24	1	723531
L155	Lung	NSCLC	female	GSM482113_MYNAH_p_Affy_plate_9_Mapping250K_Sty_G04_49128.CEL	GSE19399	aberrant	3.48	32	1	8409578
L156	Lung	NSCLC	male	GSM482114_MYNAH_p_Affy_plate_9_Mapping250K_Sty_G08_49192.CEL	GSE19399	aberrant	4.93	42	1	167461
L157	Lung	NSCLC	female	GSM482115_MYNAH_p_Affy_plate_9_Mapping250K_Sty_H02_49098.CEL	GSE19399	aberrant	2.04	20	1	175788
L158	Lung	NSCLC	male	GSM482116_MYNAH_p_Affy_plate_9_Mapping250K_Sty_H06_49162.CEL	GSE19399	aberrant	3.25	53	0	0
L159	Lung	NSCLC	male	GSM482117_MYNAH_p_Affy_plate_9_Mapping250K_Sty_H10_49226.CEL	GSE19399	aberrant	4.11	55	0	0
L160	Lung	NSCLC	female	GSM482118_STAND_p_Affy_plate_8_Mapping250K_Sty_D04_49314.CEL	GSE19399	nonaberrant	2	25	0	0
L161	Lung	NSCLC	male	GSM482119_STAND_p_Affy_plate_8_Mapping250K_Sty_D12_49442.CEL	GSE19399	aberrant	3.11	34	0	0
L162	Lung	NSCLC	female	GSM482120_STAND_p_Affy_plate_8_Mapping250K_Sty_E04_49316.CEL	GSE19399	aberrant	3.84	36	0	0
L163	Lung	NSCLC	male	GSM482121_STAND_p_Affy_plate_8_Mapping250K_Sty_E08_49380.CEL	GSE19399	aberrant	2.91	34	0	0
L164	Lung	NSCLC	male	GSM482122_STAND_p_Affy_plate_8_Mapping250K_Sty_F06_49350.CEL	GSE19399	nonaberrant	1.98	33	1	48384
L165	Lung	NSCLC	female	GSM482123_STAND_p_Affy_plate_8_Mapping250K_Sty_H08_49386.CEL	GSE19399	aberrant	4.13	100	0	0
L166	Lung	NSCLC	female	GSM482124_DRAWS_p_Sty11_Mapping250K_Sty_D08_66642.CEL	GSE19399	aberrant	3.28	37	7	5024273
L169	Lung	NSCLC	male	GSM482127_KOALA_p_Sty13_Mapping250K_Sty_B02_66928.CEL	GSE19399	aberrant	2.16	72	4	1261312
L170	Lung	NSCLC	male	GSM482128_SITED_p_Cancer_Affy_Redo_1_Mapping250K_Sty_D09_110254.CEL	GSE19399	failed	NA	NA	NA	NA
L171	Lung	NSCLC	female	GSM482129_AIRNS_p_Sty5_Mapping250K_Sty_D07_50130.CEL	GSE19399	aberrant	3.16	54	0	0
L172	Lung	NSCLC	female	GSM482130_KOALA_p_Sty13_Mapping250K_Sty_B05_66976.CEL	GSE19399	failed	NA	NA	NA	NA
L173	Lung	NSCLC	male	GSM482131_DEBUG_p_Japan_SNP_CO-58875_Mapping250K_Sty_B04_88208.CEL	GSE19399	nonaberrant	2	34	3	795776
L174	Lung	NSCLC	female	GSM482132_DEBUG_p_Japan_SNP_CO-58875_Mapping250K_Sty_B10_88304.CEL	GSE19399	aberrant	2.53	100	0	0
L175	Lung	NSCLC	female	GSM482133_DEBUG_p_Japan_SNP_CO-58875_Mapping250K_Sty_B12_88336.CEL	GSE19399	aberrant	2.95	100	0	0
L176	Lung	NSCLC	male	GSM482134_DEBUG_p_Japan_SNP_CO-58875_Mapping250K_Sty_C02_88178.CEL	GSE19399	aberrant	4.27	41	0	0
L177	Lung	NSCLC	male	GSM482135_DEBUG_p_Japan_SNP_CO-58875_Mapping250K_Sty_C04_88210.CEL	GSE19399	aberrant	3.96	38	0	0
L178	Lung	NSCLC	female	GSM482136_DEBUG_p_Japan_SNP_CO-58875_Mapping250K_Sty_C08_88274.CEL	GSE19399	aberrant	3.91	49	0	0
L179	Lung	NSCLC	male	GSM482137_DEBUG_p_Japan_SNP_CO-58875_Mapping250K_Sty_C10_88306.CEL	GSE19399	aberrant	2.96	66	0	0
L180	Lung	NSCLC	male	GSM482138_DEBUG_p_Japan_SNP_CO-58875_Mapping250K_Sty_D02_88180.CEL	GSE19399	aberrant	3.94	37	0	0
L181	Lung	NSCLC	male	GSM482139_DEBUG_p_Japan_SNP_CO-58875_Mapping250K_Sty_D11_88324.CEL	GSE19399	aberrant	2.13	100	0	0
L182	Lung	NSCLC	male	GSM482140_DEBUG_p_Japan_SNP_CO-58875_Mapping250K_Sty_E01_88166.CEL	GSE19399	aberrant	2.69	100	0	0
L183	Lung	NSCLC	female	GSM482141_DEBUG_p_Japan_SNP_CO-58875_Mapping250K_Sty_E02_88182.CEL	GSE19399	failed	NA	NA	NA	NA
L184	Lung	NSCLC	female	GSM482142_DEBUG_p_Japan_SNP_CO-58875_Mapping250K_Sty_E03_88198.CEL	GSE19399	failed	NA	NA	NA	NA
L185	Lung	NSCLC	female	GSM482143_DEBUG_p_Japan_SNP_CO-58875_Mapping250K_Sty_E06_88246.CEL	GSE19399	aberrant	2.12	35	3	422177
L186	Lung	NSCLC	male	GSM482144_DEBUG_p_Japan_SNP_CO-58875_Mapping250K_Sty_F07_88264.CEL	GSE19399	aberrant	1.95	53	0	0
L187	Lung	NSCLC	male	GSM482145_DEBUG_p_Japan_SNP_CO-58875_Mapping250K_Sty_F10_88312.CEL	GSE19399	aberrant	2.01	72	0	0
L188	Lung	NSCLC	male	GSM482146_DEBUG_p_Japan_SNP_CO-58875_Mapping250K_Sty_F11_88328.CEL	GSE19399	aberrant	4.49	42	0	0
L189	Lung	NSCLC	male	GSM482147_DEBUG_p_Japan_SNP_CO-58875_Mapping250K_Sty_F12_88344.CEL	GSE19399	aberrant	2.74	44	4	336468
L190	Lung	NSCLC	female	GSM482148_DEBUG_p_Japan_SNP_CO-58875_Mapping250K_Sty_G05_88234.CEL	GSE19399	aberrant	3.3	92	0	0
L191	Lung	NSCLC	male	GSM482149_DEBUG_p_Japan_SNP_CO-58875_Mapping250K_Sty_G09_88298.CEL	GSE19399	nonaberrant	1.98	41	3	203657
L192	Lung	NSCLC	male	GSM482150_DEBUG_p_Japan_SNP_CO-58875_Mapping250K_Sty_H05_88236.CEL	GSE19399	aberrant	3.92	51	0	0
L211	Lung	NSCLC	male	GSM482169_BIELD_p_CO-21480_Mapping250K_Sty_C10_48344.CEL	GSE19399	aberrant	1.94	24	1	45250
L212	Lung	NSCLC	male	GSM482170_BIELD_p_CO-21480_Mapping250K_Sty_C12_48376.CEL	GSE19399	aberrant	3.56	26	0	0
L213	Lung	NSCLC	male	GSM482171_BIELD_p_CO-21480_Mapping250K_Sty_D04_48250.CEL	GSE19399	aberrant	1.93	31	3	7015836
L214	Lung	NSCLC	female	GSM482172_BIELD_p_CO-21480_Mapping250K_Sty_D06_48282.CEL	GSE19399	nonaberrant	1.96	27	14	2843896
L215	Lung	NSCLC	female	GSM482173_BIELD_p_CO-21480_Mapping250K_Sty_D08_48314.CEL	GSE19399	aberrant	3.57	21	6	849972
L216	Lung	NSCLC	female	GSM482174_BIELD_p_CO-21480_Mapping250K_Sty_D10_48346.CEL	GSE19399	nonaberrant	1.97	35	1	805622
L217	Lung	NSCLC	female	GSM482175_OSTIA_p_CO-21481_Mapping250K_Sty_C02_47820.CEL	GSE19399	aberrant	3.02	25	2	485011
L218	Lung	NSCLC	male	GSM482176_OSTIA_p_CO-21481_Mapping250K_Sty_C06_47884.CEL	GSE19399	aberrant	2.01	32	6	893491
L219	Lung	NSCLC	female	GSM482177_OSTIA_p_CO-21481_Mapping250K_Sty_C12_47980.CEL	GSE19399	aberrant	1.9	28	0	0
L220	Lung	NSCLC	female	GSM482178_OSTIA_p_CO-21481_Mapping250K_Sty_D10_47950.CEL	GSE19399	aberrant	4.35	100	0	0
L221	Lung	NSCLC	female	GSM482179_OSTIA_p_CO-21481_Mapping250K_Sty_D12_47982.CEL	GSE19399	aberrant	2	100	0	0
L222	Lung	NSCLC	female	GSM482180_OSTIA_p_CO-21481_Mapping250K_Sty_E02_47824.CEL	GSE19399	aberrant	2	100	0	0
L223	Lung	NSCLC	female	GSM482181_OSTIA_p_CO-21481_Mapping250K_Sty_E04_47856.CEL	GSE19399	aberrant	2.01	100	0	0
L224	Lung	NSCLC	male	GSM482182_OSTIA_p_CO-21481_Mapping250K_Sty_E06_47888.CEL	GSE19399	aberrant	3.28	59	0	0
L225	Lung	NSCLC	female	GSM482183_OSTIA_p_CO-21481_Mapping250K_Sty_E08_47920.CEL	GSE19399	aberrant	1.81	24	0	0
L226	Lung	NSCLC	female	GSM482184_OSTIA_p_CO-21481_Mapping250K_Sty_E10_47952.CEL	GSE19399	failed	NA	NA	NA	NA
L238	Lung	NSCLC	male	GSM482196_SITED_p_Cancer_Affy_Redo_1_Mapping250K_Sty_D02_110142.CEL	GSE19399	aberrant	1.74	32	2	543282
L239	Lung	NSCLC	female	GSM482197_WINZE_p_Sty19_CORRECTED_Mapping250K_Sty_H11_82178.CEL	GSE19399	aberrant	3.08	46	1	1666140
L240	Lung	NSCLC	male	GSM482198_GUSTO_p_Sty20_Mapping250K_Sty_A11_81780.CEL	GSE19399	aberrant	1.78	28	0	0
L241	Lung	NSCLC	male	GSM482199_GUSTO_p_Sty20_Mapping250K_Sty_E05_81692.CEL	GSE19399	aberrant	3.47	56	1	546886
L242	Lung	NSCLC	male	GSM482200_GUSTO_p_Sty20_Mapping250K_Sty_E04_81676.CEL	GSE19399	aberrant	3.18	54	0	0
L243	Lung	NSCLC	male	GSM482201_GUSTO_p_Sty20_Mapping250K_Sty_G12_81808.CEL	GSE19399	aberrant	2.38	52	0	0
L244	Lung	NSCLC	male	GSM482202_GUSTO_p_Sty20_Mapping250K_Sty_D01_81626.CEL	GSE19399	aberrant	1.71	42	3	5006441
L245	Lung	NSCLC	female	GSM482203_GUSTO_p_Sty20_Mapping250K_Sty_D05_81690.CEL	GSE19399	aberrant	4.65	34	1	105520
L246	Lung	NSCLC	female	GSM482204_GUSTO_p_Sty20_Mapping250K_Sty_D07_81722.CEL	GSE19399	aberrant	2.91	44	0	0
L247	Lung	NSCLC	male	GSM482205_ATLAS_p_CO-21476_Mapping250K_Sty_B04_47466.CEL	GSE19399	aberrant	2.03	22	2	233081
L248	Lung	NSCLC	female	GSM482206_ATLAS_p_CO-21476_Mapping250K_Sty_B10_47562.CEL	GSE19399	aberrant	1.93	20	2	2986589
L249	Lung	NSCLC	female	GSM482207_ATLAS_p_CO-21476_Mapping250K_Sty_B12_47594.CEL	GSE19399	aberrant	3.52	35	0	0
L250	Lung	NSCLC	female	GSM482208_ATLAS_p_CO-21476_Mapping250K_Sty_C02_47436.CEL	GSE19399	nonaberrant	2	100	1	20207
L251	Lung	NSCLC	female	GSM482209_ATLAS_p_CO-21476_Mapping250K_Sty_C06_47500.CEL	GSE19399	aberrant	1.37	54	2	920813
L252	Lung	NSCLC	female	GSM482210_ATLAS_p_CO-21476_Mapping250K_Sty_C08_47532.CEL	GSE19399	nonaberrant	2	100	0	0
L253	Lung	NSCLC	female	GSM482211_ATLAS_p_CO-21476_Mapping250K_Sty_C10_47564.CEL	GSE19399	aberrant	2.11	25	0	0
L254	Lung	NSCLC	female	GSM482212_ATLAS_p_CO-21476_Mapping250K_Sty_D02_47438.CEL	GSE19399	aberrant	2.06	100	0	0
L255	Lung	NSCLC	female	GSM482213_ATLAS_p_CO-21476_Mapping250K_Sty_D04_47470.CEL	GSE19399	aberrant	2.1	100	0	0
L256	Lung	NSCLC	female	GSM482214_ATLAS_p_CO-21476_Mapping250K_Sty_D06_47502.CEL	GSE19399	aberrant	2.04	100	0	0
L257	Lung	NSCLC	female	GSM482215_ATLAS_p_CO-21476_Mapping250K_Sty_D08_47534.CEL	GSE19399	failed	NA	NA	NA	NA
L258	Lung	NSCLC	female	GSM482216_ATLAS_p_CO-21476_Mapping250K_Sty_D10_47566.CEL	GSE19399	failed	NA	NA	NA	NA
L259	Lung	NSCLC	female	GSM482217_ATLAS_p_CO-21476_Mapping250K_Sty_D12_47598.CEL	GSE19399	aberrant	2.21	32	0	0
L260	Lung	NSCLC	female	GSM482218_BLEAK_p_CO-21475_Mapping250K_Sty_B02_47242.CEL	GSE19399	nonaberrant	2	100	0	0
L261	Lung	NSCLC	female	GSM482219_BLEAK_p_CO-21475_Mapping250K_Sty_B10_47370.CEL	GSE19399	aberrant	2.16	100	0	0
L262	Lung	NSCLC	female	GSM482220_BLEAK_p_CO-21475_Mapping250K_Sty_C04_47276.CEL	GSE19399	aberrant	4.01	30	1	62462
L263	Lung	NSCLC	female	GSM482221_BLEAK_p_CO-21475_Mapping250K_Sty_C08_47340.CEL	GSE19399	aberrant	1.93	28	2	5336729
L264	Lung	NSCLC	female	GSM482222_BLEAK_p_CO-21475_Mapping250K_Sty_C10_47372.CEL	GSE19399	failed	NA	NA	NA	NA
L265	Lung	NSCLC	male	GSM482223_BLEAK_p_CO-21475_Mapping250K_Sty_D02_47246.CEL	GSE19399	aberrant	4.7	100	0	0
L266	Lung	NSCLC	male	GSM482224_BLEAK_p_CO-21475_Mapping250K_Sty_D06_47310.CEL	GSE19399	failed	NA	NA	NA	NA
L267	Lung	NSCLC	female	GSM482225_BLEAK_p_CO-21475_Mapping250K_Sty_D08_47342.CEL	GSE19399	failed	NA	NA	NA	NA
L268	Lung	NSCLC	female	GSM482226_BLEAK_p_CO-21475_Mapping250K_Sty_D12_47406.CEL	GSE19399	aberrant	3.46	79	0	0
L269	Lung	NSCLC	female	GSM482227_BOTEL_p_CO-22577_STY6_Mapping250K_Sty_B04_48734.CEL	GSE19399	aberrant	2.22	100	0	0
L270	Lung	NSCLC	female	GSM482228_BOTEL_p_CO-22577_STY6_Mapping250K_Sty_C04_48736.CEL	GSE19399	aberrant	2.3	100	0	0
L271	Lung	NSCLC	female	GSM482229_BOTEL_p_CO-22577_STY6_Mapping250K_Sty_D04_48738.CEL	GSE19399	nonaberrant	2	28	1	58846
L272	Lung	NSCLC	female	GSM482230_MYNAH_p_Affy_plate_9_Mapping250K_Sty_A02_49084.CEL	GSE19399	aberrant	1.76	32	1	84955
L273	Lung	NSCLC	male	GSM482231_MYNAH_p_Affy_plate_9_Mapping250K_Sty_A04_49116.CEL	GSE19399	nonaberrant	1.96	40	3	953087
L274	Lung	NSCLC	female	GSM482232_MYNAH_p_Affy_plate_9_Mapping250K_Sty_A06_49148.CEL	GSE19399	aberrant	3.29	45	0	0
L275	Lung	NSCLC	female	GSM482233_MYNAH_p_Affy_plate_9_Mapping250K_Sty_A08_49180.CEL	GSE19399	nonaberrant	2	100	0	0
L276	Lung	NSCLC	male	GSM482234_MYNAH_p_Affy_plate_9_Mapping250K_Sty_A10_49212.CEL	GSE19399	aberrant	2.25	22	1	858079
L277	Lung	NSCLC	male	GSM482235_MYNAH_p_Affy_plate_9_Mapping250K_Sty_A12_49244.CEL	GSE19399	aberrant	1.98	100	0	0
L278	Lung	NSCLC	female	GSM482236_MYNAH_p_Affy_plate_9_Mapping250K_Sty_B02_49086.CEL	GSE19399	aberrant	3.03	42	0	0
L279	Lung	NSCLC	male	GSM482237_MYNAH_p_Affy_plate_9_Mapping250K_Sty_B06_49150.CEL	GSE19399	aberrant	2.9	37	0	0
L280	Lung	NSCLC	female	GSM482238_MYNAH_p_Affy_plate_9_Mapping250K_Sty_B08_49182.CEL	GSE19399	aberrant	1.97	20	2	135105
L281	Lung	NSCLC	female	GSM482239_OKAYS_p_CO-21478_Mapping250K_Sty_G02_47636.CEL	GSE19399	aberrant	2.09	100	0	0
L282	Lung	NSCLC	female	GSM482240_OKAYS_p_CO-21478_Mapping250K_Sty_G08_47732.CEL	GSE19399	failed	NA	NA	NA	NA
L283	Lung	NSCLC	female	GSM482241_OKAYS_p_CO-21478_Mapping250K_Sty_G10_47764.CEL	GSE19399	aberrant	1.73	24	1	154894
L284	Lung	NSCLC	female	GSM482242_OKAYS_p_CO-21478_Mapping250K_Sty_H06_47702.CEL	GSE19399	failed	NA	NA	NA	NA
L285	Lung	NSCLC	male	GSM482243_OKAYS_p_CO-21478_Mapping250K_Sty_H08_47734.CEL	GSE19399	aberrant	3.12	44	2	1078103
L286	Lung	NSCLC	male	GSM482244_OKAYS_p_CO-21478_Mapping250K_Sty_H10_47766.CEL	GSE19399	aberrant	1.51	42	37	62735827
L287	Lung	NSCLC	female	GSM482245_REMEX_p_CO-21477_Mapping250K_Sty_G04_48936.CEL	GSE19399	aberrant	1.76	39	49	72526026
L288	Lung	NSCLC	female	GSM482246_REMEX_p_CO-21477_Mapping250K_Sty_G06_48968.CEL	GSE19399	aberrant	1.84	38	8	6908244
L289	Lung	NSCLC	female	GSM482247_REMEX_p_CO-21477_Mapping250K_Sty_G10_49032.CEL	GSE19399	aberrant	2.1	100	0	0
L290	Lung	NSCLC	female	GSM482248_REMEX_p_CO-21477_Mapping250K_Sty_H04_48938.CEL	GSE19399	aberrant	1.96	35	11	12056774
L291	Lung	NSCLC	female	GSM482249_REMEX_p_CO-21477_Mapping250K_Sty_H06_48970.CEL	GSE19399	aberrant	1.91	34	23	36430894
L292	Lung	NSCLC	female	GSM482250_STAND_p_Affy_plate_8_Mapping250K_Sty_A02_49276.CEL	GSE19399	aberrant	1.89	30	7	5606529
L293	Lung	NSCLC	female	GSM482251_STAND_p_Affy_plate_8_Mapping250K_Sty_A04_49308.CEL	GSE19399	failed	NA	NA	NA	NA
L294	Lung	NSCLC	female	GSM482252_STAND_p_Affy_plate_8_Mapping250K_Sty_A06_49340.CEL	GSE19399	nonaberrant	2.01	32	1	41710
L295	Lung	NSCLC	male	GSM482253_STAND_p_Affy_plate_8_Mapping250K_Sty_A10_49404.CEL	GSE19399	aberrant	1.95	29	0	0
L296	Lung	NSCLC	female	GSM482254_STAND_p_Affy_plate_8_Mapping250K_Sty_A12_49436.CEL	GSE19399	aberrant	2.38	100	0	0
L297	Lung	NSCLC	male	GSM482255_STAND_p_Affy_plate_8_Mapping250K_Sty_B02_49278.CEL	GSE19399	aberrant	2.17	22	2	683044
L298	Lung	NSCLC	male	GSM482256_STAND_p_Affy_plate_8_Mapping250K_Sty_B06_49342.CEL	GSE19399	aberrant	1.85	55	1	591700
L299	Lung	NSCLC	male	GSM482257_STAND_p_Affy_plate_8_Mapping250K_Sty_B08_49374.CEL	GSE19399	aberrant	2.92	61	0	0
L300	Lung	NSCLC	male	GSM482258_STAND_p_Affy_plate_8_Mapping250K_Sty_B10_49406.CEL	GSE19399	aberrant	1.98	100	0	0
L301	Lung	NSCLC	female	GSM482259_STAND_p_Affy_plate_8_Mapping250K_Sty_B12_49438.CEL	GSE19399	aberrant	2.02	100	0	0
L302	Lung	NSCLC	female	GSM482260_STAND_p_Affy_plate_8_Mapping250K_Sty_C06_49344.CEL	GSE19399	aberrant	2.02	51	8	3114819
L303	Lung	NSCLC	female	GSM482261_STAND_p_Affy_plate_8_Mapping250K_Sty_C08_49376.CEL	GSE19399	aberrant	2.02	100	0	0
L304	Lung	NSCLC	male	GSM482262_SPEEL_p_TCGA_Sbcr_CO-165757_Mapping250K_Sty_B04_117756.CEL	GSE19399	aberrant	2.57	100	0	0
L305	Lung	NSCLC	female	GSM482263_SPEEL_p_TCGA_Sbcr_CO-165757_Mapping250K_Sty_A08_117818.CEL	GSE19399	aberrant	2.04	25	0	0
L306	Lung	NSCLC	female	GSM482264_SPEEL_p_TCGA_Sbcr_CO-165757_Mapping250K_Sty_A01_117706.CEL	GSE19399	failed	NA	NA	NA	NA
L307	Lung	NSCLC	male	GSM482265_SPEEL_p_TCGA_Sbcr_CO-165757_Mapping250K_Sty_B09_117836.CEL	GSE19399	aberrant	3.22	51	2	955809
L308	Lung	NSCLC	male	GSM482266_SPEEL_p_TCGA_Sbcr_CO-165757_Mapping250K_Sty_C08_117822.CEL	GSE19399	aberrant	3.74	35	2	92802
L309	Lung	NSCLC	male	GSM482267_SPEEL_p_TCGA_Sbcr_CO-165757_Mapping250K_Sty_B07_117804.CEL	GSE19399	aberrant	4.15	22	4	2214005
L310	Lung	NSCLC	male	GSM482268_SPEEL_p_TCGA_Sbcr_CO-165757_Mapping250K_Sty_B02_117724.CEL	GSE19399	aberrant	3.48	42	0	0
L311	Lung	NSCLC	male	GSM482269_SITED_p_Cancer_Affy_Redo_1_Mapping250K_Sty_A03_110152.CEL	GSE19399	aberrant	2.86	100	1	23630
L312	Lung	NSCLC	male	GSM482270_SITED_p_Cancer_Affy_Redo_1_Mapping250K_Sty_E05_110192.CEL	GSE19399	aberrant	2.18	100	0	0
L313	Lung	NSCLC	female	GSM482271_SITED_p_Cancer_Affy_Redo_1_Mapping250K_Sty_B01_110122.CEL	GSE19399	aberrant	5.44	60	0	0
L314	Lung	NSCLC	female	GSM482272_SITED_p_Cancer_Affy_Redo_1_Mapping250K_Sty_F03_110162.CEL	GSE19399	aberrant	1.91	54	0	0
L315	Lung	NSCLC	female	GSM482273_SITED_p_Cancer_Affy_Redo_1_Mapping250K_Sty_B02_110138.CEL	GSE19399	aberrant	1.96	25	5	4877708
L316	Lung	NSCLC	female	GSM482274_SITED_p_Cancer_Affy_Redo_1_Mapping250K_Sty_F01_110130.CEL	GSE19399	failed	NA	NA	NA	NA
L317	Lung	NSCLC	female	GSM482275_SITED_p_Cancer_Affy_Redo_1_Mapping250K_Sty_B08_110234.CEL	GSE19399	aberrant	2	100	0	0
L318	Lung	NSCLC	female	GSM482276_BIELD_p_CO-21480_Mapping250K_Sty_E06_48284.CEL	GSE19399	aberrant	2.15	47	2	27967
L319	Lung	NSCLC	female	GSM482277_BIELD_p_CO-21480_Mapping250K_Sty_E08_48316.CEL	GSE19399	nonaberrant	2.01	100	0	0
L320	Lung	NSCLC	female	GSM482278_BIELD_p_CO-21480_Mapping250K_Sty_H04_48258.CEL	GSE19399	aberrant	1.99	20	0	0
L321	Lung	NSCLC	male	GSM482279_OKAYS_p_CO-21478_Mapping250K_Sty_A12_47784.CEL	GSE19399	nonaberrant	1.98	40	0	0
L322	Lung	NSCLC	female	GSM482280_OKAYS_p_CO-21478_Mapping250K_Sty_B04_47658.CEL	GSE19399	aberrant	1.98	23	3	734322
L323	Lung	NSCLC	female	GSM482281_OKAYS_p_CO-21478_Mapping250K_Sty_B12_47786.CEL	GSE19399	aberrant	2.08	21	0	0
L324	Lung	NSCLC	female	GSM482282_OKAYS_p_CO-21478_Mapping250K_Sty_C04_47660.CEL	GSE19399	nonaberrant	2	25	0	0
L325	Lung	NSCLC	male	GSM482283_OKAYS_p_CO-21478_Mapping250K_Sty_C10_47756.CEL	GSE19399	aberrant	3.54	47	0	0
L326	Lung	NSCLC	male	GSM482284_OKAYS_p_CO-21478_Mapping250K_Sty_C12_47788.CEL	GSE19399	aberrant	3.72	26	0	0
L327	Lung	NSCLC	female	GSM482285_OKAYS_p_CO-21478_Mapping250K_Sty_D06_47694.CEL	GSE19399	aberrant	1.87	26	0	0
L328	Lung	NSCLC	male	GSM482286_OKAYS_p_CO-21478_Mapping250K_Sty_E04_47664.CEL	GSE19399	aberrant	4.34	23	1	163019
L329	Lung	NSCLC	male	GSM482287_OSTIA_p_CO-21481_Mapping250K_Sty_F06_47890.CEL	GSE19399	aberrant	1.91	27	1	20628
L330	Lung	NSCLC	male	GSM482288_OSTIA_p_CO-21481_Mapping250K_Sty_F10_47954.CEL	GSE19399	aberrant	4.54	54	0	0
L331	Lung	NSCLC	female	GSM482289_OSTIA_p_CO-21481_Mapping250K_Sty_G04_47860.CEL	GSE19399	aberrant	1.85	45	3	131743
L332	Lung	NSCLC	female	GSM482290_OSTIA_p_CO-21481_Mapping250K_Sty_G08_47924.CEL	GSE19399	aberrant	4.92	48	0	0
L333	Lung	NSCLC	male	GSM482291_OSTIA_p_CO-21481_Mapping250K_Sty_H02_47830.CEL	GSE19399	aberrant	3.66	36	3	1260977
L334	Lung	NSCLC	male	GSM482292_OSTIA_p_CO-21481_Mapping250K_Sty_H04_47862.CEL	GSE19399	aberrant	2.91	64	0	0
L335	Lung	NSCLC	male	GSM482293_OSTIA_p_CO-21481_Mapping250K_Sty_H06_47894.CEL	GSE19399	aberrant	2.8	29	1	62937
L336	Lung	NSCLC	male	GSM482294_REMEX_p_CO-21477_Mapping250K_Sty_A08_48988.CEL	GSE19399	aberrant	2.35	24	1	196723
L337	Lung	NSCLC	male	GSM482295_REMEX_p_CO-21477_Mapping250K_Sty_B02_48894.CEL	GSE19399	aberrant	2.9	40	2	232070
L338	Lung	NSCLC	male	GSM482296_REMEX_p_CO-21477_Mapping250K_Sty_B06_48958.CEL	GSE19399	aberrant	1.8	57	0	0
L339	Lung	NSCLC	male	GSM482297_REMEX_p_CO-21477_Mapping250K_Sty_B08_48990.CEL	GSE19399	aberrant	3.92	37	0	0
L340	Lung	NSCLC	male	GSM482298_REMEX_p_CO-21477_Mapping250K_Sty_B12_49054.CEL	GSE19399	aberrant	1.93	22	2	103671
L341	Lung	NSCLC	male	GSM482299_REMEX_p_CO-21477_Mapping250K_Sty_C02_48896.CEL	GSE19399	aberrant	1.56	40	16	38415127
L342	Lung	NSCLC	male	GSM482300_REMEX_p_CO-21477_Mapping250K_Sty_C04_48928.CEL	GSE19399	aberrant	4.74	25	0	0
L343	Lung	NSCLC	female	GSM482301_REMEX_p_CO-21477_Mapping250K_Sty_C08_48992.CEL	GSE19399	aberrant	2.07	27	0	0
L344	Lung	NSCLC	male	GSM482302_REMEX_p_CO-21477_Mapping250K_Sty_D04_48930.CEL	GSE19399	aberrant	1.75	38	1	76927
L345	Lung	NSCLC	female	GSM482303_REMEX_p_CO-21477_Mapping250K_Sty_D08_48994.CEL	GSE19399	aberrant	3.13	34	1	6278550
L346	Lung	NSCLC	male	GSM482304_ATLAS_p_CO-21476_Mapping250K_Sty_F02_47442.CEL	GSE19399	aberrant	1.48	27	0	0
L347	Lung	NSCLC	female	GSM482305_ATLAS_p_CO-21476_Mapping250K_Sty_F08_47538.CEL	GSE19399	aberrant	2	100	0	0
L348	Lung	NSCLC	male	GSM482306_ATLAS_p_CO-21476_Mapping250K_Sty_G04_47476.CEL	GSE19399	aberrant	2.87	60	0	0
L349	Lung	NSCLC	male	GSM482307_ATLAS_p_CO-21476_Mapping250K_Sty_G06_47508.CEL	GSE19399	aberrant	2.1	100	0	0
L350	Lung	NSCLC	female	GSM482308_ATLAS_p_CO-21476_Mapping250K_Sty_G08_47540.CEL	GSE19399	nonaberrant	2	100	0	0
L351	Lung	NSCLC	female	GSM482309_ATLAS_p_CO-21476_Mapping250K_Sty_H02_47446.CEL	GSE19399	aberrant	2.07	100	0	0
L352	Lung	NSCLC	male	GSM482310_BIELD_p_CO-21480_Mapping250K_Sty_A06_48276.CEL	GSE19399	aberrant	5.2	28	1	59583
L353	Lung	NSCLC	female	GSM482311_BIELD_p_CO-21480_Mapping250K_Sty_A08_48308.CEL	GSE19399	aberrant	3.77	39	0	0
L354	Lung	NSCLC	male	GSM482312_BIELD_p_CO-21480_Mapping250K_Sty_A10_48340.CEL	GSE19399	aberrant	4.5	22	0	0
L355	Lung	NSCLC	male	GSM482313_BIELD_p_CO-21480_Mapping250K_Sty_A12_48372.CEL	GSE19399	aberrant	2.01	100	0	0
L356	Lung	NSCLC	male	GSM482314_BIELD_p_CO-21480_Mapping250K_Sty_B08_48310.CEL	GSE19399	aberrant	1.98	100	0	0
L357	Lung	NSCLC	female	GSM482315_BIELD_p_CO-21480_Mapping250K_Sty_B10_48342.CEL	GSE19399	aberrant	1.55	30	6	7683167
L358	Lung	NSCLC	male	GSM482316_BIELD_p_CO-21480_Mapping250K_Sty_B12_48374.CEL	GSE19399	aberrant	1.81	25	4	276626
L359	Lung	NSCLC	male	GSM482317_BLEAK_p_CO-21475_Mapping250K_Sty_E06_47312.CEL	GSE19399	aberrant	3.5	51	0	0
L360	Lung	NSCLC	female	GSM482318_BLEAK_p_CO-21475_Mapping250K_Sty_G04_47284.CEL	GSE19399	aberrant	3.73	51	0	0
L361	Lung	NSCLC	female	GSM482319_BLEAK_p_CO-21475_Mapping250K_Sty_G06_47316.CEL	GSE19399	aberrant	3.45	24	0	0
L362	Lung	NSCLC	male	GSM482320_BLEAK_p_CO-21475_Mapping250K_Sty_G10_47380.CEL	GSE19399	aberrant	3.2	36	0	0
L363	Lung	NSCLC	female	GSM482321_BOTEL_p_CO-22577_STY6_Mapping250K_Sty_B02_48702.CEL	GSE19399	aberrant	2.01	24	2	132161
L364	Lung	NSCLC	male	GSM482322_OKAYS_p_CO-21478_Mapping250K_Sty_F06_47698.CEL	GSE19399	aberrant	3.72	57	0	0
L365	Lung	NSCLC	male	GSM482323_OKAYS_p_CO-21478_Mapping250K_Sty_F12_47794.CEL	GSE19399	aberrant	2.98	71	0	0
L366	Lung	NSCLC	male	GSM482324_OSTIA_p_CO-21481_Mapping250K_Sty_A04_47848.CEL	GSE19399	aberrant	1.92	44	2	1041397
L367	Lung	NSCLC	female	GSM482325_OSTIA_p_CO-21481_Mapping250K_Sty_A06_47880.CEL	GSE19399	aberrant	2.96	100	1	11467
L368	Lung	NSCLC	female	GSM482326_OSTIA_p_CO-21481_Mapping250K_Sty_A08_47912.CEL	GSE19399	aberrant	1.71	50	3	2195738
L369	Lung	NSCLC	female	GSM482327_OSTIA_p_CO-21481_Mapping250K_Sty_A10_47944.CEL	GSE19399	aberrant	1.89	51	11	19239976
L370	Lung	NSCLC	female	GSM482328_OSTIA_p_CO-21481_Mapping250K_Sty_B06_47882.CEL	GSE19399	nonaberrant	1.99	29	1	517353
L371	Lung	NSCLC	female	GSM482329_HEWED_p_250KSty_Plate_20060123_GOOD_C11_46408.CEL	GSE19399	aberrant	3.88	58	3	1345559
L372	Lung	SCLC	female	GSM482518_UNZIP_p_Sty14_Mapping250K_Sty_E02_67892.CEL	GSE19399	aberrant	3.18	66	2	497723
L373	Lung	SCLC	female	GSM482519_UNZIP_p_Sty14_Mapping250K_Sty_G08_67998.CEL	GSE19399	aberrant	3.19	66	1	307961
L374	Lung	SCLC	male	GSM482520_UNZIP_p_Sty14_Mapping250K_Sty_E04_67930.CEL	GSE19399	aberrant	3.33	67	0	0
L375	Lung	SCLC	male	GSM482521_UNZIP_p_Sty14_Mapping250K_Sty_F12_68060.CEL	GSE19399	aberrant	2.48	73	0	0
L376	Lung	SCLC	female	GSM482522_SITED_p_Cancer_Affy_Redo_1_Mapping250K_Sty_F06_110210.CEL	GSE19399	aberrant	4.43	39	6	595170
L377	Lung	SCLC	female	GSM482523_UNZIP_p_Sty14_Mapping250K_Sty_B05_67940.CEL	GSE19399	nonaberrant	2	24	1	30745
L378	Lung	SCLC	male	GSM482524_COMET_p_Sty15_Mapping250K_Sty_B09_70124.CEL	GSE19399	nonaberrant	1.98	93	0	0
L379	Lung	SCLC	female	GSM482525_SITED_p_Cancer_Affy_Redo_1_Mapping250K_Sty_G04_110180.CEL	GSE19399	aberrant	2.64	63	3	1715123
L380	Lung	SCLC	male	GSM482526_UNZIP_p_Sty14_Mapping250K_Sty_A08_67986.CEL	GSE19399	aberrant	2.11	74	0	0
L381	Lung	SCLC	female	GSM482527_SHOER_p_Sty12_Mapping250K_Sty_B07_67588.CEL	GSE19399	aberrant	3.32	66	0	0
L382	Lung	SCLC	male	GSM482528_SHOER_p_Sty12_Mapping250K_Sty_C12_67670.CEL	GSE19399	aberrant	2.02	73	4	3476630
L383	Lung	SCLC	male	GSM482529_SHOER_p_Sty12_Mapping250K_Sty_G03_67534.CEL	GSE19399	aberrant	2.7	61	3	9571702
L384	Lung	SCLC	male	GSM482530_DRAWS_p_Sty11_Mapping250K_Sty_H08_66650.CEL	GSE19399	aberrant	3.11	57	0	0
L385	Lung	SCLC	female	GSM482531_COMET_p_Sty15_Mapping250K_Sty_D11_70160.CEL	GSE19399	aberrant	1.78	62	0	0
L386	Lung	SCLC	male	GSM482532_COMET_p_Sty15_Mapping250K_Sty_H09_70136.CEL	GSE19399	aberrant	4.11	63	0	0
L387	Lung	SCLC	male	GSM482533_COMET_p_Sty15_Mapping250K_Sty_H12_70184.CEL	GSE19399	aberrant	2.37	79	0	0
L388	Lung	SCLC	male	GSM482534_COMET_p_Sty15_Mapping250K_Sty_B11_70156.CEL	GSE19399	aberrant	2.25	73	0	0
L389	Lung	adenocarcinoma	female	KOALA_p_Sty13_Mapping250K_Sty_A04_66958.cel	URL2	nonaberrant	2	33	0	0
L390	Lung	adenocarcinoma	female	KOALA_p_Sty13_Mapping250K_Sty_B12_67088.cel	URL2	aberrant	3.91	27	3	364394
L391	Lung	adenocarcinoma	female	KOALA_p_Sty13_Mapping250K_Sty_C08_67026.cel	URL2	aberrant	1.75	47	3	7116716
L392	Lung	adenocarcinoma	female	KOALA_p_Sty13_Mapping250K_Sty_D04_66964.cel	URL2	nonaberrant	2.02	24	1	149525
L393	Lung	adenocarcinoma	female	KOALA_p_Sty13_Mapping250K_Sty_D07_67012.cel	URL2	aberrant	1.94	20	2	4390633
L394	Lung	adenocarcinoma	female	KOALA_p_Sty13_Mapping250K_Sty_E02_66934.cel	URL2	aberrant	1.97	37	0	0
L395	Lung	adenocarcinoma	female	KOALA_p_Sty13_Mapping250K_Sty_F06_67000.cel	URL2	aberrant	2.94	22	4	663177
L396	Lung	adenocarcinoma	male	LORDS_p_Japan_SNP_(CO-59748)_Mapping250K_Sty_A01_88542.cel	URL2	aberrant	2	75	0	0
L397	Lung	adenocarcinoma	female	LORDS_p_Japan_SNP_(CO-59748)_Mapping250K_Sty_A03_88574.cel	URL2	aberrant	2.38	56	0	0
L398	Lung	adenocarcinoma	male	LORDS_p_Japan_SNP_(CO-59748)_Mapping250K_Sty_A05_88606.cel	URL2	nonaberrant	1.98	80	0	0
L399	Lung	adenocarcinoma	female	LORDS_p_Japan_SNP_(CO-59748)_Mapping250K_Sty_A07_88638.cel	URL2	aberrant	2.05	100	0	0
L400	Lung	adenocarcinoma	female	LORDS_p_Japan_SNP_(CO-59748)_Mapping250K_Sty_A09_88670.cel	URL2	aberrant	1.68	39	2	225176
L401	Lung	adenocarcinoma	male	LORDS_p_Japan_SNP_(CO-59748)_Mapping250K_Sty_A11_88702.cel	URL2	aberrant	1.98	28	3	1333386
L402	Lung	adenocarcinoma	male	LORDS_p_Japan_SNP_(CO-59748)_Mapping250K_Sty_B02_88560.cel	URL2	aberrant	2.53	46	0	0
L403	Lung	adenocarcinoma	female	LORDS_p_Japan_SNP_(CO-59748)_Mapping250K_Sty_B03_88576.cel	URL2	aberrant	3.69	43	0	0
L404	Lung	adenocarcinoma	female	LORDS_p_Japan_SNP_(CO-59748)_Mapping250K_Sty_B05_88608.cel	URL2	aberrant	1.97	38	1	552423
L405	Lung	adenocarcinoma	male	LORDS_p_Japan_SNP_(CO-59748)_Mapping250K_Sty_B07_88640.cel	URL2	aberrant	1.67	35	0	0
L406	Lung	adenocarcinoma	male	LORDS_p_Japan_SNP_(CO-59748)_Mapping250K_Sty_B09_88672.cel	URL2	aberrant	3.53	59	0	0
L407	Lung	adenocarcinoma	male	LORDS_p_Japan_SNP_(CO-59748)_Mapping250K_Sty_B11_88704.cel	URL2	aberrant	2.07	100	0	0
L408	Lung	adenocarcinoma	male	LORDS_p_Japan_SNP_(CO-59748)_Mapping250K_Sty_C01_88546.cel	URL2	aberrant	2.07	100	0	0
L409	Lung	adenocarcinoma	male	LORDS_p_Japan_SNP_(CO-59748)_Mapping250K_Sty_C03_88578.cel	URL2	aberrant	2.24	51	1	2552929
L410	Lung	adenocarcinoma	male	LORDS_p_Japan_SNP_(CO-59748)_Mapping250K_Sty_C05_88610.cel	URL2	aberrant	3.93	57	0	0
L411	Lung	adenocarcinoma	female	LORDS_p_Japan_SNP_(CO-59748)_Mapping250K_Sty_C07_88642.cel	URL2	aberrant	1.96	34	1	534814
L412	Lung	adenocarcinoma	male	LORDS_p_Japan_SNP_(CO-59748)_Mapping250K_Sty_C09_88674.cel	URL2	failed	NA	NA	NA	NA
L413	Lung	adenocarcinoma	male	LORDS_p_Japan_SNP_(CO-59748)_Mapping250K_Sty_C11_88706.cel	URL2	aberrant	3.66	62	0	0
L414	Lung	adenocarcinoma	female	LORDS_p_Japan_SNP_(CO-59748)_Mapping250K_Sty_D02_88564.cel	URL2	aberrant	3.01	100	0	0
L415	Lung	adenocarcinoma	male	LORDS_p_Japan_SNP_(CO-59748)_Mapping250K_Sty_D03_88580.cel	URL2	aberrant	2	100	0	0
L416	Lung	adenocarcinoma	female	LORDS_p_Japan_SNP_(CO-59748)_Mapping250K_Sty_D05_88612.cel	URL2	nonaberrant	2	83	0	0
L417	Lung	adenocarcinoma	male	LORDS_p_Japan_SNP_(CO-59748)_Mapping250K_Sty_D07_88644.cel	URL2	aberrant	1.99	100	0	0
L418	Lung	adenocarcinoma	male	LORDS_p_Japan_SNP_(CO-59748)_Mapping250K_Sty_D09_88676.cel	URL2	aberrant	1.99	92	0	0
L419	Lung	adenocarcinoma	male	LORDS_p_Japan_SNP_(CO-59748)_Mapping250K_Sty_D11_88708.cel	URL2	aberrant	2.18	45	3	1724913
L420	Lung	adenocarcinoma	female	LORDS_p_Japan_SNP_(CO-59748)_Mapping250K_Sty_E01_88550.cel	URL2	aberrant	3.91	38	0	0
L421	Lung	adenocarcinoma	male	LORDS_p_Japan_SNP_(CO-59748)_Mapping250K_Sty_E02_88566.cel	URL2	aberrant	5.2	47	0	0
L422	Lung	adenocarcinoma	male	LORDS_p_Japan_SNP_(CO-59748)_Mapping250K_Sty_E03_88582.cel	URL2	aberrant	1.99	70	0	0
L423	Lung	adenocarcinoma	male	LORDS_p_Japan_SNP_(CO-59748)_Mapping250K_Sty_E04_88598.cel	URL2	aberrant	1.64	52	0	0
L424	Lung	adenocarcinoma	male	LORDS_p_Japan_SNP_(CO-59748)_Mapping250K_Sty_E05_88614.cel	URL2	aberrant	2.56	33	0	0
L425	Lung	adenocarcinoma	female	LORDS_p_Japan_SNP_(CO-59748)_Mapping250K_Sty_E06_88630.cel	URL2	aberrant	3.11	38	0	0
L426	Lung	adenocarcinoma	male	LORDS_p_Japan_SNP_(CO-59748)_Mapping250K_Sty_E07_88646.cel	URL2	nonaberrant	1.98	63	0	0
L427	Lung	adenocarcinoma	male	LORDS_p_Japan_SNP_(CO-59748)_Mapping250K_Sty_E08_88662.cel	URL2	aberrant	1.92	73	0	0
L428	Lung	adenocarcinoma	male	LORDS_p_Japan_SNP_(CO-59748)_Mapping250K_Sty_E09_88678.cel	URL2	aberrant	2.35	46	0	0
L429	Lung	adenocarcinoma	male	LORDS_p_Japan_SNP_(CO-59748)_Mapping250K_Sty_E10_88694.cel	URL2	aberrant	4.06	58	0	0
L430	Lung	adenocarcinoma	male	LORDS_p_Japan_SNP_(CO-59748)_Mapping250K_Sty_E11_88710.cel	URL2	aberrant	3.75	53	0	0
L431	Lung	adenocarcinoma	female	LORDS_p_Japan_SNP_(CO-59748)_Mapping250K_Sty_E12_88726.cel	URL2	aberrant	1.9	41	0	0
L432	Lung	adenocarcinoma	female	LORDS_p_Japan_SNP_(CO-59748)_Mapping250K_Sty_F01_88552.cel	URL2	aberrant	1.93	48	2	572380
L433	Lung	adenocarcinoma	male	LORDS_p_Japan_SNP_(CO-59748)_Mapping250K_Sty_F02_88568.cel	URL2	nonaberrant	1.98	38	1	159221
L434	Lung	adenocarcinoma	male	LORDS_p_Japan_SNP_(CO-59748)_Mapping250K_Sty_F03_88584.cel	URL2	aberrant	3.88	47	0	0
L435	Lung	adenocarcinoma	male	LORDS_p_Japan_SNP_(CO-59748)_Mapping250K_Sty_F04_88600.cel	URL2	nonaberrant	1.98	76	0	0
L436	Lung	adenocarcinoma	female	LORDS_p_Japan_SNP_(CO-59748)_Mapping250K_Sty_F05_88616.cel	URL2	aberrant	2.3	49	0	0
L437	Lung	adenocarcinoma	male	LORDS_p_Japan_SNP_(CO-59748)_Mapping250K_Sty_F06_88632.cel	URL2	aberrant	3.74	59	0	0
L438	Lung	adenocarcinoma	male	LORDS_p_Japan_SNP_(CO-59748)_Mapping250K_Sty_F07_88648.cel	URL2	aberrant	4.32	47	0	0
L439	Lung	adenocarcinoma	female	LORDS_p_Japan_SNP_(CO-59748)_Mapping250K_Sty_F08_88664.cel	URL2	aberrant	4.37	43	0	0
L440	Lung	adenocarcinoma	male	LORDS_p_Japan_SNP_(CO-59748)_Mapping250K_Sty_F09_88680.cel	URL2	nonaberrant	1.99	100	0	0
L441	Lung	adenocarcinoma	female	LORDS_p_Japan_SNP_(CO-59748)_Mapping250K_Sty_F10_88696.cel	URL2	aberrant	3.56	64	0	0
L442	Lung	adenocarcinoma	male	LORDS_p_Japan_SNP_(CO-59748)_Mapping250K_Sty_F11_88712.cel	URL2	aberrant	3.37	66	0	0
L443	Lung	adenocarcinoma	female	LORDS_p_Japan_SNP_(CO-59748)_Mapping250K_Sty_F12_88728.cel	URL2	aberrant	1.57	48	1	64497
L444	Lung	adenocarcinoma	male	LORDS_p_Japan_SNP_(CO-59748)_Mapping250K_Sty_G01_88554.cel	URL2	aberrant	1.74	35	2	991611
L445	Lung	adenocarcinoma	male	LORDS_p_Japan_SNP_(CO-59748)_Mapping250K_Sty_G02_88570.cel	URL2	aberrant	5.6	30	2	165853
L446	Lung	adenocarcinoma	female	LORDS_p_Japan_SNP_(CO-59748)_Mapping250K_Sty_G03_88586.cel	URL2	aberrant	3.64	55	2	2088602
L447	Lung	adenocarcinoma	male	LORDS_p_Japan_SNP_(CO-59748)_Mapping250K_Sty_G04_88602.cel	URL2	aberrant	3.94	40	0	0
L448	Lung	adenocarcinoma	female	SHOER_p_Sty12_Mapping250K_Sty_G08_67614.cel	URL2	nonaberrant	2	75	0	0
L449	Lung	adenocarcinoma	female	SHOER_p_Sty12_Mapping250K_Sty_G11_67662.cel	URL2	aberrant	4.11	35	0	0
L450	Lung	adenocarcinoma	female	UNLET_p_Sty18_Mapping250K_Sty_G01_79322.CEL	URL2	aberrant	2.01	100	0	0
L451	Lung	adenocarcinoma	male	UNLET_p_Sty18_Mapping250K_Sty_G02_79338.CEL	URL2	aberrant	1.98	100	0	0
L452	Lung	adenocarcinoma	male	UNLET_p_Sty18_Mapping250K_Sty_G03_79354.CEL	URL2	aberrant	3.91	44	1	1143787
L453	Lung	adenocarcinoma	female	UNLET_p_Sty18_Mapping250K_Sty_G04_79370.CEL	URL2	aberrant	3.02	34	0	0
L454	Lung	adenocarcinoma	male	UNLET_p_Sty18_Mapping250K_Sty_G05_79386.CEL	URL2	aberrant	3.19	54	0	0
L455	Lung	adenocarcinoma	male	UNLET_p_Sty18_Mapping250K_Sty_G06_79402.CEL	URL2	aberrant	2.07	47	0	0
L456	Lung	adenocarcinoma	male	UNLET_p_Sty18_Mapping250K_Sty_G07_79418.CEL	URL2	nonaberrant	1.94	27	7	4744008
L457	Lung	adenocarcinoma	female	UNLET_p_Sty18_Mapping250K_Sty_G08_79434.CEL	URL2	aberrant	2.43	100	0	0
L458	Lung	adenocarcinoma	male	UNLET_p_Sty18_Mapping250K_Sty_G09_79450.CEL	URL2	aberrant	2.28	69	1	233148
L459	Lung	adenocarcinoma	male	UNLET_p_Sty18_Mapping250K_Sty_G10_79466.CEL	URL2	nonaberrant	1.98	100	0	0
L460	Lung	adenocarcinoma	female	UNLET_p_Sty18_Mapping250K_Sty_G11_79482.CEL	URL2	aberrant	4.15	48	0	0
L461	Lung	adenocarcinoma	female	UNLET_p_Sty18_Mapping250K_Sty_G12_79498.CEL	URL2	aberrant	1.86	23	3	300421
L462	Lung	adenocarcinoma	male	UNLET_p_Sty18_Mapping250K_Sty_H01_79324.CEL	URL2	aberrant	2.66	44	2	2586125
L463	Lung	adenocarcinoma	male	UNLET_p_Sty18_Mapping250K_Sty_H02_79340.CEL	URL2	aberrant	1.8	51	0	0
L464	Lung	adenocarcinoma	male	UNLET_p_Sty18_Mapping250K_Sty_H03_79356.CEL	URL2	aberrant	1.89	25	3	379564
L465	Lung	adenocarcinoma	female	UNLET_p_Sty18_Mapping250K_Sty_H04_79372.CEL	URL2	aberrant	1.82	21	0	0
L466	Lung	adenocarcinoma	female	UNLET_p_Sty18_Mapping250K_Sty_H05_79388.CEL	URL2	aberrant	2.01	25	1	1061
L467	Lung	adenocarcinoma	female	UNLET_p_Sty18_Mapping250K_Sty_H06_79404.CEL	URL2	aberrant	1.52	27	3	9591222
L468	Lung	adenocarcinoma	female	UNZIP_p_Sty14_Mapping250K_Sty_B10_68020.cel	URL2	aberrant	1.81	31	5	4508639
L469	Lung	adenocarcinoma	male	UNZIP_p_Sty14_Mapping250K_Sty_C12_68054.cel	URL2	aberrant	2.78	53	2	1406659
L470	Lung	adenocarcinoma	male	UNZIP_p_Sty14_Mapping250K_Sty_D12_68056.cel	URL2	aberrant	3.36	41	2	411971
L471	Lung	adenocarcinoma	female	UNZIP_p_Sty14_Mapping250K_Sty_E05_67946.cel	URL2	aberrant	3.71	50	0	0
L472	Lung	adenocarcinoma	female	UNZIP_p_Sty14_Mapping250K_Sty_G06_67966.cel	URL2	aberrant	1.88	26	4	1586180
L473	Lung	adenocarcinoma	male	UNZIP_p_Sty14_Mapping250K_Sty_H05_67952.cel	URL2	aberrant	1.76	43	1	1014568
L474	Lung	adenocarcinoma	female	WINZE_p_Sty19_CORRECTED_Mapping250K_Sty_A03_82036.cel	URL2	aberrant	3.16	53	1	4106505
L475	Lung	adenocarcinoma	male	WINZE_p_Sty19_CORRECTED_Mapping250K_Sty_A05_82068.cel	URL2	aberrant	1.86	31	2	1245173
L476	Lung	adenocarcinoma	male	WINZE_p_Sty19_CORRECTED_Mapping250K_Sty_A09_82132.cel	URL2	aberrant	2.95	68	0	0
L477	Lung	adenocarcinoma	male	WINZE_p_Sty19_CORRECTED_Mapping250K_Sty_B05_82070.cel	URL2	aberrant	1.99	100	0	0
L478	Lung	adenocarcinoma	male	WINZE_p_Sty19_CORRECTED_Mapping250K_Sty_B10_82150.cel	URL2	aberrant	3.32	60	0	0
L479	Lung	adenocarcinoma	male	WINZE_p_Sty19_CORRECTED_Mapping250K_Sty_C01_82008.cel	URL2	aberrant	3.41	56	2	6221668
L480	Lung	adenocarcinoma	female	WINZE_p_Sty19_CORRECTED_Mapping250K_Sty_C04_82056.cel	URL2	aberrant	2.69	64	0	0
L481	Lung	adenocarcinoma	female	WINZE_p_Sty19_CORRECTED_Mapping250K_Sty_C05_82072.cel	URL2	aberrant	2.43	100	0	0
L482	Lung	adenocarcinoma	female	WINZE_p_Sty19_CORRECTED_Mapping250K_Sty_C06_82088.cel	URL2	nonaberrant	2	100	0	0
L483	Lung	adenocarcinoma	female	WINZE_p_Sty19_CORRECTED_Mapping250K_Sty_C07_82104.cel	URL2	aberrant	2.83	55	2	3368636
L484	Lung	adenocarcinoma	male	WINZE_p_Sty19_CORRECTED_Mapping250K_Sty_C10_82152.cel	URL2	aberrant	2.94	40	0	0
L486	Lung	adenocarcinoma	female	WINZE_p_Sty19_CORRECTED_Mapping250K_Sty_D04_82058.cel	URL2	aberrant	3.82	57	0	0
L487	Lung	adenocarcinoma	female	WINZE_p_Sty19_CORRECTED_Mapping250K_Sty_D11_82170.cel	URL2	nonaberrant	2	21	0	0
L488	Lung	adenocarcinoma	female	WINZE_p_Sty19_CORRECTED_Mapping250K_Sty_E01_82012.cel	URL2	nonaberrant	2	68	0	0
L489	Lung	adenocarcinoma	male	WINZE_p_Sty19_CORRECTED_Mapping250K_Sty_E03_82044.cel	URL2	aberrant	4.02	29	0	0
L490	Lung	adenocarcinoma	female	WINZE_p_Sty19_CORRECTED_Mapping250K_Sty_E04_82060.cel	URL2	nonaberrant	2	92	0	0
L491	Lung	adenocarcinoma	male	WINZE_p_Sty19_CORRECTED_Mapping250K_Sty_E08_82124.cel	URL2	aberrant	2.9	23	0	0
L492	Lung	adenocarcinoma	male	WINZE_p_Sty19_CORRECTED_Mapping250K_Sty_E09_82140.cel	URL2	aberrant	3.27	37	0	0
L493	Lung	adenocarcinoma	male	WINZE_p_Sty19_CORRECTED_Mapping250K_Sty_F07_82110.cel	URL2	aberrant	3.28	23	0	0
L494	Lung	adenocarcinoma	male	WINZE_p_Sty19_CORRECTED_Mapping250K_Sty_F08_82126.cel	URL2	aberrant	3.84	35	0	0
L495	Lung	adenocarcinoma	male	WINZE_p_Sty19_CORRECTED_Mapping250K_Sty_G05_82080.cel	URL2	aberrant	2.45	52	0	0
L496	Lung	adenocarcinoma	male	WINZE_p_Sty19_CORRECTED_Mapping250K_Sty_G06_82096.cel	URL2	aberrant	1.92	47	1	1105695
L497	Lung	adenocarcinoma	female	WINZE_p_Sty19_CORRECTED_Mapping250K_Sty_G07_82112.cel	URL2	aberrant	1.79	51	0	0
L498	Lung	adenocarcinoma	female	WINZE_p_Sty19_CORRECTED_Mapping250K_Sty_G09_82144.cel	URL2	aberrant	2.48	43	0	0
L499	Lung	adenocarcinoma	male	WINZE_p_Sty19_CORRECTED_Mapping250K_Sty_G10_82160.cel	URL2	aberrant	1.79	50	2	4166794
L500	Lung	adenocarcinoma	female	WINZE_p_Sty19_CORRECTED_Mapping250K_Sty_H02_82034.cel	URL2	aberrant	1.59	42	1	108227
L501	Lung	adenocarcinoma	male	WINZE_p_Sty19_CORRECTED_Mapping250K_Sty_H06_82098.cel	URL2	aberrant	3.34	38	0	0
Brain1	Brain	Glioma	male	GSM481418_BOTEL_p_CO-22577_STY6_Mapping250K_Sty_C09_48816.CEL	GSE19399	aberrant	3.62	57	1	110580
Brain2	Brain	Glioma	female	GSM481419_BOTEL_p_CO-22577_STY6_Mapping250K_Sty_D11_48850.CEL	GSE19399	aberrant	2.03	56	1	383393
Brain3	Brain	Glioma	male	GSM481420_BOTEL_p_CO-22577_STY6_Mapping250K_Sty_E08_48804.CEL	GSE19399	aberrant	1.92	66	4	8719764
Brain4	Brain	Glioma	male	GSM481421_BOTEL_p_CO-22577_STY6_Mapping250K_Sty_F12_48870.CEL	GSE19399	aberrant	1.84	35	0	0
Brain5	Brain	Glioma	female	GSM481422_BOTEL_p_CO-22577_STY6_Mapping250K_Sty_H07_48794.CEL	GSE19399	aberrant	1.94	57	1	4348139
Brain6	Brain	Glioma	female	GSM481423_SITED_p_Cancer_Affy_Redo_1_Mapping250K_Sty_B03_110154.CEL	GSE19399	aberrant	1.99	62	2	116834
Brain7	Brain	Glioma	male	GSM481424_SITED_p_Cancer_Affy_Redo_1_Mapping250K_Sty_B05_110186.CEL	GSE19399	failed	NA	NA	NA	NA
Brain8	Brain	Glioma	female	GSM481425_SITED_p_Cancer_Affy_Redo_1_Mapping250K_Sty_B06_110202.CEL	GSE19399	failed	NA	NA	NA	NA
Brain10	Brain	Glioma	male	GSM481427_COMET_p_Sty15_Mapping250K_Sty_F04_70052.CEL	GSE19399	aberrant	1.89	73	2	4358814
Brain11	Brain	Glioma	male	GSM481428_KOALA_p_Sty13_Mapping250K_Sty_C09_67042.CEL	GSE19399	aberrant	2.31	68	0	0
Brain16	Brain	Medulloblastoma, Desmoplastic	female	GSM481433_SHOER_p_Sty12_Mapping250K_Sty_C03_67526.CEL	GSE14437	aberrant	1.96	59	3	4886885
Brain20	Brain	Glioma	male	GSM481437_SHOER_p_Sty12_Mapping250K_Sty_D10_67640.CEL	GSE19399	aberrant	1.93	29	3	433978
Brain21	Brain	Glioma	female	GSM481438_SHOER_p_Sty12_Mapping250K_Sty_D11_67656.CEL	GSE19399	aberrant	1.92	40	0	0
Brain23	Brain	Glioma	male	GSM481440_SHOER_p_Sty12_Mapping250K_Sty_G06_67582.CEL	GSE19399	aberrant	1.91	72	1	5108866
Brain24	Brain	Glioma	male	GSM481441_UNZIP_p_Sty14_Mapping250K_Sty_C07_67974.CEL	GSE19399	aberrant	4.11	39	1	99882
Brain25	Brain	Glioma	male	GSM481442_UNZIP_p_Sty14_Mapping250K_Sty_E08_67994.CEL	GSE19399	aberrant	2.05	77	1	99882
Brain26	Brain	Glioma	female	GSM481443_UNZIP_p_Sty14_Mapping250K_Sty_H06_67968.CEL	GSE19399	aberrant	1.97	48	2	652346
Brain29	Brain	Medulloblastoma	male	GSM482337_ABORT_p_Sty25_Mapping250K_Sty_A08_95018.CEL	GSE19399	aberrant	1.99	76	0	0
Brain30	Brain	Medulloblastoma	male	GSM482338_ABORT_p_Sty25_Mapping250K_Sty_A11_95066.CEL	GSE19399	aberrant	2.01	69	0	0
Brain31	Brain	Medulloblastoma	female	GSM482339_ABORT_p_Sty25_Mapping250K_Sty_B04_94956.CEL	GSE19399	aberrant	1.99	50	2	242990
Brain32	Brain	Medulloblastoma	male	GSM482340_ABORT_p_Sty25_Mapping250K_Sty_B10_95052.CEL	GSE19399	aberrant	3.85	69	0	0
Brain33	Brain	Medulloblastoma	male	GSM482341_ABORT_p_Sty25_Mapping250K_Sty_D07_95008.CEL	GSE19399	aberrant	1.99	81	0	0
Brain34	Brain	Medulloblastoma	male	GSM482342_ABORT_p_Sty25_Mapping250K_Sty_H09_95048.CEL	GSE19399	aberrant	2.03	69	0	0
Brain35	Brain	Medulloblastoma	female	GSM482343_BOTEL_p_CO-22577_STY6_Mapping250K_Sty_B08_48798.CEL	GSE19399	aberrant	1.98	75	0	0
Brain36	Brain	Medulloblastoma	male	GSM482344_BOTEL_p_CO-22577_STY6_Mapping250K_Sty_B12_48862.CEL	GSE19399	aberrant	3.77	60	0	0
Brain37	Brain	Medulloblastoma	male	GSM482345_BOTEL_p_CO-22577_STY6_Mapping250K_Sty_D10_48834.CEL	GSE19399	nonaberrant	1.98	62	1	31461
Brain38	Brain	Medulloblastoma	female	GSM482346_BOTEL_p_CO-22577_STY6_Mapping250K_Sty_G06_48776.CEL	GSE19399	aberrant	1.94	78	0	0
Brain39	Brain	Medulloblastoma	female	GSM482347_COMET_p_Sty15_Mapping250K_Sty_B12_70172.CEL	GSE19399	aberrant	2.05	67	0	0
Brain40	Brain	Medulloblastoma	male	GSM482348_COMET_p_Sty15_Mapping250K_Sty_C05_70062.CEL	GSE19399	aberrant	4.3	53	0	0
Brain41	Brain	Medulloblastoma	male	GSM482349_COMET_p_Sty15_Mapping250K_Sty_D01_70000.CEL	GSE19399	aberrant	3.19	65	0	0
Brain42	Brain	Medulloblastoma	female	GSM482350_COMET_p_Sty15_Mapping250K_Sty_D05_70064.CEL	GSE19399	aberrant	1.93	67	0	0
Brain43	Brain	Medulloblastoma	male	GSM482351_COMET_p_Sty15_Mapping250K_Sty_E03_70034.CEL	GSE19399	aberrant	3.95	62	0	0
Brain44	Brain	Medulloblastoma	female	GSM482352_COMET_p_Sty15_Mapping250K_Sty_G04_70054.CEL	GSE19399	aberrant	2.01	81	0	0
Brain45	Brain	Medulloblastoma	male	GSM482353_COMET_p_Sty15_Mapping250K_Sty_G08_70118.CEL	GSE19399	aberrant	2	71	0	0
Brain46	Brain	Medulloblastoma	male	GSM482354_DEBUG_p_Japan_SNP_CO-58875_Mapping250K_Sty_A01_88158.CEL	GSE19399	aberrant	2.05	86	0	0
Brain47	Brain	Medulloblastoma	male	GSM482355_DEBUG_p_Japan_SNP_CO-58875_Mapping250K_Sty_A03_88190.CEL	GSE19399	aberrant	2.73	75	0	0
Brain48	Brain	Medulloblastoma	male	GSM482356_DEBUG_p_Japan_SNP_CO-58875_Mapping250K_Sty_A06_88238.CEL	GSE19399	nonaberrant	1.98	76	0	0
Brain49	Brain	Medulloblastoma	male	GSM482357_DEBUG_p_Japan_SNP_CO-58875_Mapping250K_Sty_A08_88270.CEL	GSE19399	aberrant	2.17	75	0	0
Brain50	Brain	Medulloblastoma	female	GSM482358_DEBUG_p_Japan_SNP_CO-58875_Mapping250K_Sty_A10_88302.CEL	GSE19399	aberrant	2.1	100	0	0
Brain51	Brain	Medulloblastoma	female	GSM482359_DEBUG_p_Japan_SNP_CO-58875_Mapping250K_Sty_A12_88334.CEL	GSE19399	aberrant	2.01	88	0	0
Brain52	Brain	Medulloblastoma	male	GSM482360_DEBUG_p_Japan_SNP_CO-58875_Mapping250K_Sty_B02_88176.CEL	GSE19399	aberrant	4.06	50	0	0
Brain53	Brain	Medulloblastoma	male	GSM482361_GUSTO_p_Sty20_Mapping250K_Sty_E10_81772.CEL	GSE19399	aberrant	2.03	81	2	232446
Brain54	Brain	Medulloblastoma	male	GSM482362_HAREM_p_STY35_Redo_Mapping250K_Sty_A04_151010.CEL	GSE19399	nonaberrant	1.98	69	0	0
Brain55	Brain	Medulloblastoma	male	GSM482363_HAREM_p_STY35_Redo_Mapping250K_Sty_B09_151092.CEL	GSE19399	aberrant	1.95	86	0	0
Brain56	Brain	Medulloblastoma	male	GSM482364_HAREM_p_STY35_Redo_Mapping250K_Sty_C11_151126.CEL	GSE19399	aberrant	2	65	0	0
Brain57	Brain	Medulloblastoma	male	GSM482365_HAREM_p_STY35_Redo_Mapping250K_Sty_D02_150984.CEL	GSE19399	aberrant	1.97	55	0	0
Brain58	Brain	Medulloblastoma	male	GSM482366_HAREM_p_STY35_Redo_Mapping250K_Sty_D05_151032.CEL	GSE19399	aberrant	3.84	69	0	0
Brain59	Brain	Medulloblastoma	female	GSM482367_HAREM_p_STY35_Redo_Mapping250K_Sty_D07_151064.CEL	GSE19399	aberrant	1.94	82	0	0
Brain60	Brain	Medulloblastoma	male	GSM482368_HAREM_p_STY35_Redo_Mapping250K_Sty_E04_151018.CEL	GSE19399	aberrant	2	84	0	0
Brain61	Brain	Medulloblastoma	female	GSM482369_HAREM_p_STY35_Redo_Mapping250K_Sty_E06_151050.CEL	GSE19399	aberrant	2	83	1	1097567
Brain62	Brain	Medulloblastoma	female	GSM482370_HAREM_p_STY35_Redo_Mapping250K_Sty_E12_151146.CEL	GSE19399	aberrant	1.93	35	0	0
Brain63	Brain	Medulloblastoma	male	GSM482371_HEWED_p_250KSty_Plate_20060123_GOOD_A04_46292.CEL	GSE19399	nonaberrant	1.97	25	5	3681384
Brain64	Brain	Medulloblastoma	male	GSM482372_HEWED_p_250KSty_Plate_20060123_GOOD_D05_46314.CEL	GSE19399	aberrant	2	81	0	0
Brain65	Brain	Medulloblastoma	female	GSM482373_HEWED_p_250KSty_Plate_20060123_GOOD_D06_46330.CEL	GSE19399	aberrant	2.29	86	0	0
Brain66	Brain	Medulloblastoma	male	GSM482374_HEWED_p_250KSty_Plate_20060123_GOOD_F03_46286.CEL	GSE19399	aberrant	2.13	100	0	0
Brain67	Brain	Medulloblastoma	male	GSM482375_HEWED_p_250KSty_Plate_20060123_GOOD_G02_46272.CEL	GSE19399	aberrant	2.05	72	4	487957
Brain68	Brain	Medulloblastoma	male	GSM482376_HEWED_p_250KSty_Plate_20060123_GOOD_H09_46386.CEL	GSE19399	aberrant	2.32	75	0	0
Brain69	Brain	Medulloblastoma	male	GSM482377_KOALA_p_Sty13_Mapping250K_Sty_A06_66990.CEL	GSE19399	aberrant	1.98	74	0	0
Brain70	Brain	Medulloblastoma	male	GSM482378_KOALA_p_Sty13_Mapping250K_Sty_A10_67054.CEL	GSE19399	aberrant	3.12	67	0	0
Brain71	Brain	Medulloblastoma	male	GSM482379_KOALA_p_Sty13_Mapping250K_Sty_G06_67002.CEL	GSE19399	aberrant	2.57	63	0	0
Brain72	Brain	Medulloblastoma	male	GSM482380_LINED_p_STY36_Mapping250K_Sty_E07_147786.CEL	GSE19399	aberrant	1.94	82	0	0
Brain73	Brain	Medulloblastoma	female	GSM482381_LINED_p_STY36_Mapping250K_Sty_H03_147728.CEL	GSE19399	aberrant	1.68	50	1	353082
Brain74	Brain	Medulloblastoma	male	GSM482382_LORDS_p_Japan_SNP_CO-59748_Mapping250K_Sty_G05_88618.CEL	GSE19399	aberrant	2.04	81	0	0
Brain75	Brain	Medulloblastoma	male	GSM482383_LORDS_p_Japan_SNP_CO-59748_Mapping250K_Sty_G06_88634.CEL	GSE19399	aberrant	2.09	81	0	0
Brain76	Brain	Medulloblastoma	male	GSM482384_LORDS_p_Japan_SNP_CO-59748_Mapping250K_Sty_G07_88650.CEL	GSE19399	aberrant	2.34	47	0	0
Brain77	Brain	Medulloblastoma	male	GSM482385_LORDS_p_Japan_SNP_CO-59748_Mapping250K_Sty_G08_88666.CEL	GSE19399	aberrant	2.28	77	0	0
Brain78	Brain	Medulloblastoma	female	GSM482386_LORDS_p_Japan_SNP_CO-59748_Mapping250K_Sty_G09_88682.CEL	GSE19399	aberrant	4.37	32	0	0
Brain79	Brain	Medulloblastoma	male	GSM482387_LORDS_p_Japan_SNP_CO-59748_Mapping250K_Sty_G11_88714.CEL	GSE19399	aberrant	1.72	49	6	22301683
Brain80	Brain	Medulloblastoma	male	GSM482388_LORDS_p_Japan_SNP_CO-59748_Mapping250K_Sty_G12_88730.CEL	GSE19399	aberrant	3.41	52	1	5157
Brain81	Brain	Medulloblastoma	female	GSM482389_LORDS_p_Japan_SNP_CO-59748_Mapping250K_Sty_H01_88556.CEL	GSE19399	failed	NA	NA	NA	NA
Brain82	Brain	Medulloblastoma	male	GSM482390_LORDS_p_Japan_SNP_CO-59748_Mapping250K_Sty_H02_88572.CEL	GSE19399	aberrant	2.03	74	1	375395
Brain83	Brain	Medulloblastoma	male	GSM482391_LORDS_p_Japan_SNP_CO-59748_Mapping250K_Sty_H03_88588.CEL	GSE19399	aberrant	1.94	59	1	8334
Brain84	Brain	Medulloblastoma	male	GSM482392_LORDS_p_Japan_SNP_CO-59748_Mapping250K_Sty_H06_88636.CEL	GSE19399	aberrant	2.54	68	0	0
Brain85	Brain	Medulloblastoma	male	GSM482393_NOISY_p_Sty2_Mapping250K_Sty_C05_47100.CEL	GSE19399	aberrant	2.09	78	0	0
Brain86	Brain	Medulloblastoma	female	GSM482394_NOISY_p_Sty2_Mapping250K_Sty_E11_47200.CEL	GSE19399	aberrant	1.94	85	0	0
Brain87	Brain	Medulloblastoma	male	GSM482395_NOISY_p_Sty2_Mapping250K_Sty_F08_47154.CEL	GSE19399	aberrant	1.92	75	0	0
Brain88	Brain	Medulloblastoma	male	GSM482396_NOISY_p_Sty2_Mapping250K_Sty_H06_47126.CEL	GSE19399	aberrant	2.01	78	0	0
Brain89	Brain	Medulloblastoma	male	GSM482397_PRAWN_p_Sty26_Mapping250K_Sty_E05_95170.CEL	GSE19399	failed	NA	NA	NA	NA
Brain90	Brain	Medulloblastoma	male	GSM482398_SHOER_p_Sty12_Mapping250K_Sty_B02_67508.CEL	GSE19399	aberrant	3.86	61	0	0
Brain91	Brain	Medulloblastoma	male	GSM482399_SHOER_p_Sty12_Mapping250K_Sty_B11_67652.CEL	GSE19399	aberrant	2.09	53	0	0
Brain92	Brain	Medulloblastoma	male	GSM482400_SHOER_p_Sty12_Mapping250K_Sty_C02_67510.CEL	GSE19399	aberrant	2.05	74	0	0
Brain93	Brain	Medulloblastoma	female	GSM482401_SHOER_p_Sty12_Mapping250K_Sty_C04_67542.CEL	GSE19399	aberrant	2.08	72	2	953940
Brain94	Brain	Medulloblastoma	male	GSM482402_SHOER_p_Sty12_Mapping250K_Sty_D12_67672.CEL	GSE19399	failed	NA	NA	NA	NA
Brain95	Brain	Medulloblastoma	male	GSM482403_SITED_p_Cancer_Affy_Redo_1_Mapping250K_Sty_B11_110282.CEL	GSE19399	aberrant	2.67	100	0	0
Brain96	Brain	Medulloblastoma	female	GSM482404_SITED_p_Cancer_Affy_Redo_1_Mapping250K_Sty_C12_110300.CEL	GSE19399	aberrant	2.13	80	1	42310
Brain97	Brain	Medulloblastoma	female	GSM482405_SITED_p_Cancer_Affy_Redo_1_Mapping250K_Sty_D06_110206.CEL	GSE19399	failed	NA	NA	NA	NA
Brain98	Brain	Medulloblastoma	male	GSM482406_SOARS_p_Sty23_Mapping250K_Sty_A04_88974.CEL	GSE19399	aberrant	2.59	72	0	0
Brain99	Brain	Medulloblastoma	male	GSM482407_SOARS_p_Sty23_Mapping250K_Sty_A06_89006.CEL	GSE19399	aberrant	3.73	72	0	0
Brain100	Brain	Medulloblastoma	female	GSM482408_SOARS_p_Sty23_Mapping250K_Sty_A09_89054.CEL	GSE19399	failed	NA	NA	NA	NA
Brain101	Brain	Medulloblastoma	male	GSM482409_SOARS_p_Sty23_Mapping250K_Sty_B01_88928.CEL	GSE19399	aberrant	3.97	63	0	0
Brain102	Brain	Medulloblastoma	male	GSM482410_SOARS_p_Sty23_Mapping250K_Sty_B06_89008.CEL	GSE19399	aberrant	2.02	38	0	0
Brain103	Brain	Medulloblastoma	female	GSM482411_SOARS_p_Sty23_Mapping250K_Sty_B11_89088.CEL	GSE19399	aberrant	1.94	69	0	0
Brain104	Brain	Medulloblastoma	female	GSM482412_SOARS_p_Sty23_Mapping250K_Sty_B12_89104.CEL	GSE19399	nonaberrant	2	62	0	0
Brain105	Brain	Medulloblastoma	female	GSM482413_SOARS_p_Sty23_Mapping250K_Sty_C12_89106.CEL	GSE19399	failed	NA	NA	NA	NA
Brain106	Brain	Medulloblastoma	male	GSM482414_SOARS_p_Sty23_Mapping250K_Sty_D01_88932.CEL	GSE19399	aberrant	2.04	78	0	0
Brain107	Brain	Medulloblastoma	male	GSM482415_SOARS_p_Sty23_Mapping250K_Sty_D03_88964.CEL	GSE19399	failed	NA	NA	NA	NA
Brain108	Brain	Medulloblastoma	male	GSM482416_SOARS_p_Sty23_Mapping250K_Sty_D04_88980.CEL	GSE19399	aberrant	2.17	69	0	0
Brain109	Brain	Medulloblastoma	female	GSM482417_SOARS_p_Sty23_Mapping250K_Sty_D06_89012.CEL	GSE19399	aberrant	3.92	62	0	0
Brain110	Brain	Medulloblastoma	female	GSM482418_SOARS_p_Sty23_Mapping250K_Sty_D08_89044.CEL	GSE19399	aberrant	2	80	0	0
Brain111	Brain	Medulloblastoma	female	GSM482419_SOARS_p_Sty23_Mapping250K_Sty_D09_89060.CEL	GSE19399	aberrant	2.01	81	1	1437655
Brain112	Brain	Medulloblastoma	male	GSM482420_SOARS_p_Sty23_Mapping250K_Sty_D10_89076.CEL	GSE19399	aberrant	1.97	80	0	0
Brain113	Brain	Medulloblastoma	male	GSM482421_SOARS_p_Sty23_Mapping250K_Sty_D11_89092.CEL	GSE19399	aberrant	2.01	100	0	0
Brain114	Brain	Medulloblastoma	female	GSM482422_SOARS_p_Sty23_Mapping250K_Sty_E02_88950.CEL	GSE19399	aberrant	1.99	80	0	0
Brain115	Brain	Medulloblastoma	male	GSM482423_SOARS_p_Sty23_Mapping250K_Sty_E03_88966.CEL	GSE19399	aberrant	2.07	41	3	659733
Brain116	Brain	Medulloblastoma	male	GSM482424_SOARS_p_Sty23_Mapping250K_Sty_E08_89046.CEL	GSE19399	aberrant	3.01	69	0	0
Brain117	Brain	Medulloblastoma	male	GSM482425_SOARS_p_Sty23_Mapping250K_Sty_E09_89062.CEL	GSE19399	aberrant	2.06	81	0	0
Brain118	Brain	Medulloblastoma	male	GSM482426_SOARS_p_Sty23_Mapping250K_Sty_F02_88952.CEL	GSE19399	aberrant	2.02	76	0	0
Brain119	Brain	Medulloblastoma	male	GSM482427_SOARS_p_Sty23_Mapping250K_Sty_F03_88968.CEL	GSE19399	aberrant	3.99	69	0	0
Brain120	Brain	Medulloblastoma	male	GSM482428_SOARS_p_Sty23_Mapping250K_Sty_F09_89064.CEL	GSE19399	failed	NA	NA	NA	NA
Brain121	Brain	Medulloblastoma	male	GSM482429_SOARS_p_Sty23_Mapping250K_Sty_F11_89096.CEL	GSE19399	aberrant	5.1	35	0	0
Brain122	Brain	Medulloblastoma	female	GSM482430_SOARS_p_Sty23_Mapping250K_Sty_G04_88986.CEL	GSE19399	aberrant	1.95	80	0	0
Brain123	Brain	Medulloblastoma	male	GSM482431_SOARS_p_Sty23_Mapping250K_Sty_G05_89002.CEL	GSE19399	nonaberrant	2	25	1	53913
Brain124	Brain	Medulloblastoma	male	GSM482432_SOARS_p_Sty23_Mapping250K_Sty_G07_89034.CEL	GSE19399	aberrant	1.99	84	0	0
Brain125	Brain	Medulloblastoma	male	GSM482433_SOARS_p_Sty23_Mapping250K_Sty_G08_89050.CEL	GSE19399	aberrant	1.99	80	0	0
Brain126	Brain	Medulloblastoma	male	GSM482434_TRULY_p_Sty3_Mapping250K_Sty_A03_46660.CEL	GSE19399	aberrant	3.03	58	0	0
Brain127	Brain	Medulloblastoma	male	GSM482435_TRULY_p_Sty3_Mapping250K_Sty_A06_46708.CEL	GSE19399	aberrant	4.22	49	0	0
Brain128	Brain	Medulloblastoma	male	GSM482436_TRULY_p_Sty3_Mapping250K_Sty_B01_46630.CEL	GSE19399	aberrant	3.85	62	0	0
Brain129	Brain	Medulloblastoma	male	GSM482437_TRULY_p_Sty3_Mapping250K_Sty_C08_46744.CEL	GSE19399	nonaberrant	1.98	28	1	94193
Brain130	Brain	Medulloblastoma	female	GSM482438_TRULY_p_Sty3_Mapping250K_Sty_F01_46638.CEL	GSE19399	aberrant	1.94	80	2	177488
Brain131	Brain	Medulloblastoma	male	GSM482439_UNZIP_p_Sty14_Mapping250K_Sty_D07_67976.CEL	GSE19399	aberrant	2.67	71	0	0
Brain132	Brain	Medulloblastoma	male	GSM482440_UNZIP_p_Sty14_Mapping250K_Sty_E10_68026.CEL	GSE19399	aberrant	3.51	65	4	1586202
Brain133	Brain	Medulloblastoma	female	GSM482441_UNZIP_p_Sty14_Mapping250K_Sty_F02_67896.CEL	GSE19399	aberrant	1.93	75	0	0
Brain134	Brain	Medulloblastoma	male	GSM482442_BRISK_p_STY37_Mapping250K_Sty_A05_147554.CEL	GSE19399	aberrant	1.97	66	1	444208
Brain135	Brain	Medulloblastoma	female	GSM482443_BRISK_p_STY37_Mapping250K_Sty_A10_147634.CEL	GSE19399	aberrant	3.97	61	0	0
Brain136	Brain	Medulloblastoma	female	GSM482444_BRISK_p_STY37_Mapping250K_Sty_H09_147632.CEL	GSE19399	nonaberrant	2	82	1	1568834
Brain137	Brain	Medulloblastoma	female	GSM482445_BRISK_p_STY37_Mapping250K_Sty_H10_147648.CEL	GSE19399	nonaberrant	2	100	0	0
Brain138	Brain	Medulloblastoma	female	GSM482446_HAREM_p_STY35_Redo_Mapping250K_Sty_A03_150994.CEL	GSE19399	aberrant	2.02	73	1	211542
Brain139	Brain	Medulloblastoma	male	GSM482447_HAREM_p_STY35_Redo_Mapping250K_Sty_A12_151138.CEL	GSE19399	nonaberrant	1.98	100	0	0
Brain140	Brain	Medulloblastoma	male	GSM482448_HAREM_p_STY35_Redo_Mapping250K_Sty_B04_151012.CEL	GSE19399	nonaberrant	1.98	42	1	1047971
Brain141	Brain	Medulloblastoma	male	GSM482449_HEWED_p_250KSty_Plate_20060123_GOOD_D10_46394.CEL	GSE19399	nonaberrant	1.98	100	0	0
Brain142	Brain	Medulloblastoma	female	GSM482450_HEWED_p_250KSty_Plate_20060123_GOOD_E04_46300.CEL	GSE19399	aberrant	1.99	80	0	0
Brain143	Brain	Medulloblastoma	male	GSM482451_LINED_p_STY36_Mapping250K_Sty_B01_147684.CEL	GSE19399	nonaberrant	1.98	100	0	0
Brain144	Brain	Medulloblastoma	male	GSM482452_LINED_p_STY36_Mapping250K_Sty_C09_147814.CEL	GSE19399	nonaberrant	1.98	77	1	666789
Brain145	Brain	Medulloblastoma	female	GSM482453_LINED_p_STY36_Mapping250K_Sty_F07_147788.CEL	GSE19399	nonaberrant	2	72	0	0
Brain146	Brain	Medulloblastoma	male	GSM482454_LINED_p_STY36_Mapping250K_Sty_F11_147852.CEL	GSE19399	aberrant	1.98	78	0	0
Brain147	Brain	Medulloblastoma	female	GSM482455_UNZIP_p_Sty14_Mapping250K_Sty_B06_67956.CEL	GSE19399	aberrant	1.98	67	1	1930303
Brain148	Brain	Meningioma	female	GSM482535_SOPOR_p_Sty24_Mapping250K_Sty_C11_95646.CEL	GSE19399	aberrant	2.44	93	0	0
Brain149	Brain	Meningioma	male	GSM482536_PRAWN_p_Sty26_Mapping250K_Sty_G07_95206.CEL	GSE19399	aberrant	4.06	39	5	580847
Brain150	Brain	Meningioma	female	GSM482537_SOPOR_p_Sty24_Mapping250K_Sty_F02_95474.CEL	GSE19399	nonaberrant	2	25	1	53913
Brain151	Brain	Meningioma	male	GSM482538_SOPOR_p_Sty24_Mapping250K_Sty_G01_95450.CEL	GSE19399	failed	NA	NA	NA	NA
Brain152	Brain	Meningioma	male	GSM482539_SOPOR_p_Sty24_Mapping250K_Sty_E01_95442.CEL	GSE19399	failed	NA	NA	NA	NA
Brain153	Brain	Meningioma	male	GSM482540_PRAWN_p_Sty26_Mapping250K_Sty_G12_95286.CEL	GSE19399	aberrant	1.84	50	2	151773
Brain154	Brain	Medulloblastoma, Desmoplastic	female	GSM360675.CEL	GSE14437	aberrant	2.94	66	0	0
Brain155	Brain	Medulloblastoma, Classic	male	GSM360676.CEL	GSE14437	aberrant	2.01	82	0	0
Brain157	Brain	Medulloblastoma, Large Classic anaplastic	male	GSM360678.CEL	GSE14437	aberrant	2.55	68	0	0
Brain158	Brain	Medulloblastoma, Classic	female	GSM360679.CEL	GSE14437	aberrant	2	74	0	0
Brain159	Brain	Medulloblastoma, Desmoplastic	female	GSM360680.CEL	GSE14437	aberrant	3.99	68	0	0
Brain160	Brain	Medulloblastoma, Classic	male	GSM360681.CEL	GSE14437	aberrant	1.91	44	0	0
Brain161	Brain	Medulloblastoma, Desmoplastic	female	GSM360682.CEL	GSE14437	aberrant	1.94	75	0	0
Brain162	Brain	Medulloblastoma, Classic	male	GSM360683.CEL	GSE14437	aberrant	2.12	65	0	0
Brain163	Brain	Medulloblastoma, Desmoplastic	female	GSM360684.CEL	GSE14437	aberrant	1.98	81	0	0
Brain164	Brain	Medulloblastoma, Classic	female	GSM360685.CEL	GSE14437	aberrant	2.01	32	2	1057895
Brain165	Brain	Medulloblastoma, Classic	male	GSM360686.CEL	GSE14437	aberrant	3.95	67	0	0
Brain166	Brain	Medulloblastoma, Classic	male	GSM360687.CEL	GSE14437	aberrant	2	83	0	0
Brain167	Brain	Medulloblastoma, Large Classic anaplastic	female	GSM360688.CEL	GSE14437	aberrant	3.51	70	0	0
Brain168	Brain	Medulloblastoma, Classic	male	GSM360689.CEL	GSE14437	aberrant	2.02	73	0	0
Brain169	Brain	Medulloblastoma, Classic	male	GSM360690.CEL	GSE14437	aberrant	1.98	77	0	0
Brain170	Brain	Medulloblastoma, Classic	male	GSM360691.CEL	GSE14437	aberrant	1.97	80	0	0
Brain171	Brain	Medulloblastoma, Large Classic anaplastic	male	GSM360692.CEL	GSE14437	aberrant	1.92	76	0	0
Brain172	Brain	Medulloblastoma, Classic	female	GSM360693.CEL	GSE14437	aberrant	1.99	81	0	0
Brain173	Brain	Medulloblastoma, Classic	male	GSM360694.CEL	GSE14437	aberrant	1.95	74	0	0
Brain174	Brain	Medulloblastoma, Classic	male	GSM360695.CEL	GSE14437	aberrant	2	76	0	0
Brain175	Brain	Medulloblastoma, Classic	male	GSM360696.CEL	GSE14437	aberrant	1.93	79	0	0
Brain176	Brain	Medulloblastoma, Desmoplastic	female	GSM360697.CEL	GSE14437	aberrant	2	76	0	0
Brain177	Brain	Medulloblastoma, Classic	male	GSM360698.CEL	GSE14437	aberrant	2.14	82	0	0
Brain178	Brain	Medulloblastoma, Desmoplastic	male	GSM360699.CEL	GSE14437	aberrant	1.99	85	0	0
Brain179	Brain	Medulloblastoma, Classic	female	GSM360700.CEL	GSE14437	aberrant	1.98	85	0	0
Brain180	Brain	Medulloblastoma, Classic	male	GSM360701.CEL	GSE14437	aberrant	2.01	83	0	0
Brain181	Brain	Medulloblastoma, Classic	female	GSM360702.CEL	GSE14437	aberrant	2.21	50	0	0
Brain182	Brain	Medulloblastoma, Classic	male	GSM360703.CEL	GSE14437	aberrant	3.88	74	0	0
Brain183	Brain	Medulloblastoma, Large Classic anaplastic	female	GSM360704.CEL	GSE14437	aberrant	4.52	63	0	0
Brain184	Brain	Medulloblastoma, Classic	female	GSM360705.CEL	GSE14437	aberrant	2.02	82	0	0
Brain185	Brain	Medulloblastoma, Classic	male	GSM360706.CEL	GSE14437	aberrant	1.99	84	0	0
Brain186	Brain	Medulloblastoma, Classic	male	GSM360707.CEL	GSE14437	aberrant	1.89	49	1	42457
Brain187	Brain	Medulloblastoma, Classic	male	GSM360708.CEL	GSE14437	aberrant	2.14	73	1	644959
Brain188	Brain	Medulloblastoma, Desmoplastic	female	GSM360709.CEL	GSE14437	aberrant	2	72	0	0
Brain189	Brain	Medulloblastoma, Large Classic anaplastic	female	GSM360710.CEL	GSE14437	aberrant	1.89	79	2	520359
Brain190	Brain	Medulloblastoma, Classic	male	GSM360711.CEL	GSE14437	aberrant	1.95	81	0	0
Brain191	Brain	Medulloblastoma, Classic	male	GSM360712.CEL	GSE14437	aberrant	2.07	82	0	0
Brain192	Brain	Medulloblastoma, Classic	male	GSM360713.CEL	GSE14437	aberrant	2.26	82	0	0
Brain193	Brain	Medulloblastoma, Classic	female	GSM360714.CEL	GSE14437	aberrant	1.95	75	0	0
Brain194	Brain	Medulloblastoma, Classic	male	GSM360715.CEL	GSE14437	aberrant	2.03	82	0	0
Brain195	Brain	Medulloblastoma, Classic	male	GSM360716.CEL	GSE14437	nonaberrant	1.98	100	0	0
Brain196	Brain	Medulloblastoma, Classic	male	GSM360717.CEL	GSE14437	aberrant	3.73	69	1	26687
Brain197	Brain	Medulloblastoma, Classic	male	GSM360718.CEL	GSE14437	aberrant	2.03	70	0	0
Brain198	Brain	Medulloblastoma, Classic	male	GSM360719.CEL	GSE14437	aberrant	1.92	84	0	0
Brain199	Brain	Medulloblastoma, Classic	male	GSM360720.CEL	GSE14437	aberrant	2.04	83	1	5667410
Brain200	Brain	Medulloblastoma, Classic	male	GSM360721.CEL	GSE14437	aberrant	1.98	83	2	792995
Brain201	Brain	Medulloblastoma, Classic	male	GSM360722.CEL	GSE14437	aberrant	4.51	47	0	0
Brain202	Brain	Medulloblastoma, Desmoplastic	male	GSM360723.CEL	GSE14437	aberrant	2.04	84	0	0
Brain203	Brain	Medulloblastoma, Classic	male	GSM360724.CEL	GSE14437	aberrant	1.94	35	1	28559
Brain204	Brain	Medulloblastoma, Classic	male	GSM360725.CEL	GSE14437	aberrant	1.99	92	0	0
Brain205	Brain	Medulloblastoma, Large Classic anaplastic	female	GSM360726.CEL	GSE14437	aberrant	3.43	66	0	0
Brain206	Brain	Medulloblastoma, Classic	male	GSM360727.CEL	GSE14437	aberrant	2.94	100	0	0
Brain207	Brain	Medulloblastoma, Desmoplastic	male	GSM360728.CEL	GSE14437	aberrant	1.97	74	1	6041
Brain208	Brain	Medulloblastoma, Desmoplastic	female	GSM360729.CEL	GSE14437	aberrant	2.41	78	0	0
Brain209	Brain	Medulloblastoma, Medulloblastoma with extensive neuronal differentiation	female	GSM360730.CEL	GSE14437	aberrant	1.98	86	0	0
Brain211	Brain	Medulloblastoma, Classic	female	GSM360732.CEL	GSE14437	aberrant	3.77	78	0	0
Brain212	Brain	Medulloblastoma, Desmoplastic	female	GSM360733.CEL	GSE14437	aberrant	2.12	80	0	0
Brain213	Brain	Medulloblastoma, Classic	male	GSM360734.CEL	GSE14437	aberrant	1.94	86	0	0
Brain214	Brain	Medulloblastoma, Desmoplastic	male	GSM360735.CEL	GSE14437	aberrant	2.9	77	0	0
Brain215	Brain	Medulloblastoma, Classic	female	GSM360736.CEL	GSE14437	aberrant	1.91	86	0	0
Brain216	Brain	Medulloblastoma, Desmoplastic	male	GSM360737.CEL	GSE14437	aberrant	4.04	68	0	0
Brain217	Brain	Medulloblastoma, Classic	male	GSM360738.CEL	GSE14437	aberrant	1.95	81	0	0
Brain218	Brain	Medulloblastoma, Classic	female	GSM360739.CEL	GSE14437	aberrant	4.08	70	0	0
Brain219	Brain	Medulloblastoma, Classic	male	GSM360740.CEL	GSE14437	aberrant	4	73	0	0
Brain220	Brain	Medulloblastoma, Classic	male	GSM360741.CEL	GSE14437	aberrant	4.05	76	0	0
Brain221	Brain	Medulloblastoma, Classic	male	GSM360742.CEL	GSE14437	aberrant	1.99	83	0	0
Brain222	Brain	Medulloblastoma, Classic	female	GSM360743.CEL	GSE14437	aberrant	1.99	78	0	0
Brain223	Brain	Medulloblastoma, Large Classic anaplastic	male	GSM360744.CEL	GSE14437	nonaberrant	1.98	100	0	0
Brain224	Brain	Medulloblastoma, Desmoplastic	male	GSM360745.CEL	GSE14437	nonaberrant	1.99	36	3	312357
Brain225	Brain	Medulloblastoma, Classic	male	GSM360746.CEL	GSE14437	aberrant	1.98	100	0	0
Brain226	Brain	Medulloblastoma, Large Classic anaplastic	male	GSM360747.CEL	GSE14437	aberrant	2.01	67	0	0
Brain227	Brain	Medulloblastoma, Classic	female	GSM360748.CEL	GSE14437	aberrant	1.94	74	0	0
Brain228	Brain	Medulloblastoma, Large Classic anaplastic	male	GSM360749.CEL	GSE14437	aberrant	5.19	50	0	0
Brain229	Brain	Medulloblastoma, Classic	male	GSM360750.CEL	GSE14437	aberrant	1.99	82	0	0
Brain230	Brain	Medulloblastoma, Classic	female	GSM360751.CEL	GSE14437	aberrant	2.75	78	0	0
Brain231	Brain	Medulloblastoma, Classic	male	GSM360752.CEL	GSE14437	aberrant	1.96	88	1	612378
Brain232	Brain	Medulloblastoma, Classic	male	GSM360753.CEL	GSE14437	aberrant	3.77	67	0	0
Brain233	Brain	Medulloblastoma, Classic	female	GSM360754.CEL	GSE14437	aberrant	4.08	79	0	0
Brain234	Brain	Medulloblastoma, Classic	female	GSM360755.CEL	GSE14437	aberrant	1.61	47	2	189333
Brain235	Brain	Medulloblastoma, Classic	male	GSM360756.CEL	GSE14437	aberrant	2.18	84	0	0
Brain236	Brain	Medulloblastoma, Classic	male	GSM360757.CEL	GSE14437	aberrant	3.85	78	0	0
Brain237	Brain	Medulloblastoma, Classic	female	GSM360758.CEL	GSE14437	aberrant	1.99	80	0	0
Brain238	Brain	Medulloblastoma, Classic	male	GSM360759.CEL	GSE14437	aberrant	2.06	66	0	0
Brain239	Brain	Medulloblastoma, Classic	male	GSM360760.CEL	GSE14437	aberrant	1.93	72	0	0
Brain240	Brain	Medulloblastoma, Classic	female	GSM360761.CEL	GSE14437	aberrant	1.94	81	0	0
Brain241	Brain	Medulloblastoma, Classic	male	GSM360762.CEL	GSE14437	aberrant	2	89	0	0
Brain242	Brain	Medulloblastoma, Desmoplastic	male	GSM360763.CEL	GSE14437	aberrant	1.98	83	0	0
Brain243	Brain	Medulloblastoma, Classic	male	GSM360764.CEL	GSE14437	aberrant	2.46	48	0	0
Brain244	Brain	Medulloblastoma, Classic	female	GSM360765.CEL	GSE14437	aberrant	2.03	80	0	0
Brain245	Brain	Medulloblastoma, Classic	male	GSM360766.CEL	GSE14437	aberrant	2.04	92	0	0
Brain246	Brain	Medulloblastoma, Large Classic anaplastic	male	GSM360767.CEL	GSE14437	aberrant	4.94	76	0	0
Brain247	Brain	Medulloblastoma, Classic	female	GSM360768.CEL	GSE14437	aberrant	2.01	74	0	0
Brain248	Brain	Medulloblastoma, Classic	male	GSM360769.CEL	GSE14437	aberrant	4.05	72	0	0
Brain249	Brain	Medulloblastoma, Classic	female	GSM360770.CEL	GSE14437	aberrant	4.69	47	0	0
Brain250	Brain	Medulloblastoma, Classic	male	GSM360771.CEL	GSE14437	nonaberrant	1.98	20	0	0
Brain251	Brain	Medulloblastoma, Classic	female	GSM360772.CEL	GSE14437	aberrant	1.96	82	0	0
Brain252	Brain	Medulloblastoma, Classic	female	GSM360773.CEL	GSE14437	aberrant	2.55	76	0	0
Brain253	Brain	Medulloblastoma, Medulloblastoma with extensive neuronal differentiation	male	GSM360774.CEL	GSE14437	nonaberrant	1.98	100	0	0
Brain254	Brain	Medulloblastoma, Classic	female	GSM360775.CEL	GSE14437	aberrant	2.37	80	0	0
Brain255	Brain	Medulloblastoma, Classic	male	GSM360776.CEL	GSE14437	aberrant	4	73	0	0
Brain256	Brain	Medulloblastoma, Classic	female	GSM360777.CEL	GSE14437	aberrant	3.93	68	0	0
Brain257	Brain	Medulloblastoma, Classic	male	GSM360778.CEL	GSE14437	aberrant	2.09	76	0	0
Brain258	Brain	Medulloblastoma, Classic	male	GSM360779.CEL	GSE14437	aberrant	2.01	51	1	29468
Brain259	Brain	Medulloblastoma, Classic	male	GSM360780.CEL	GSE14437	nonaberrant	1.92	64	3	3122309
Brain260	Brain	Medulloblastoma, Classic	female	GSM360781.CEL	GSE14437	aberrant	2.68	100	0	0
Brain261	Brain	Medulloblastoma, Desmoplastic	male	GSM360782.CEL	GSE14437	aberrant	1.98	77	0	0
Brain263	Brain	Medulloblastoma, Desmoplastic	male	GSM360784.CEL	GSE14437	aberrant	1.98	71	0	0
Brain264	Brain	Medulloblastoma, Large Classic anaplastic	male	GSM360785.CEL	GSE14437	aberrant	2.01	77	3	4508905
Brain265	Brain	Medulloblastoma, Classic	male	GSM360786.CEL	GSE14437	aberrant	2	82	0	0
Brain266	Brain	Medulloblastoma, Large Classic anaplastic	male	GSM360787.CEL	GSE14437	aberrant	1.98	82	0	0
Brain267	Brain	Medulloblastoma, Classic	female	GSM360788.CEL	GSE14437	aberrant	2	100	0	0
Brain268	Brain	Medulloblastoma, Classic	female	GSM360789.CEL	GSE14437	aberrant	1.99	82	0	0
Brain269	Brain	Medulloblastoma, Classic	male	GSM360790.CEL	GSE14437	aberrant	3.28	74	0	0
Brain270	Brain	Medulloblastoma, Classic	female	GSM360791.CEL	GSE14437	aberrant	3.96	63	0	0
Brain271	Brain	Medulloblastoma, Large Classic anaplastic	male	GSM360792.CEL	GSE14437	aberrant	4.06	57	0	0
Brain272	Brain	Medulloblastoma, Desmoplastic	male	GSM360793.CEL	GSE14437	aberrant	1.93	81	0	0
Brain273	Brain	Medulloblastoma, Desmoplastic	male	GSM360794.CEL	GSE14437	aberrant	2.04	74	0	0
Brain274	Brain	Medulloblastoma, Not available	male	GSM360795.CEL	GSE14437	aberrant	1.99	85	0	0
Brain275	Brain	Medulloblastoma, Not available	male	GSM360796.CEL	GSE14437	aberrant	2	75	1	614129
Brain276	Brain	Neuroectodermal, PNET/ME	male	GSM372832.CEL	GSE14087	aberrant	2.82	100	0	0
Brain277	Brain	Neuroectodermal, PNET/EP	female	GSM372833.CEL	GSE14087	aberrant	2.15	77	0	0
Brain278	Brain	Neuroectodermal, PNET	female	GSM372834.CEL	GSE14087	aberrant	2.02	76	0	0
Brain279	Brain	Neuroectodermal, PNET/EP	female	GSM372835.CEL	GSE14087	failed	NA	NA	NA	NA
Brain280	Brain	Neuroectodermal, PNET/EP	female	GSM372836.CEL	GSE14087	aberrant	2.14	100	0	0
Brain281	Brain	Neuroectodermal, PNET	female	GSM372837.CEL	GSE14087	aberrant	4.24	73	0	0
Brain282	Brain	Neuroectodermal, PNET	male	GSM372838.CEL	GSE14087	nonaberrant	1.98	25	0	0
Brain283	Brain	Neuroectodermal, PNET	female	GSM372839.CEL	GSE14087	nonaberrant	2	20	0	0
Brain284	Brain	Neuroectodermal, PNET	male	GSM372840.CEL	GSE14087	aberrant	2.1	80	0	0
Brain285	Brain	Neuroectodermal, PNET	male	GSM372841.CEL	GSE14087	aberrant	2.03	81	0	0
Brain287	Brain	Neuroectodermal, PNET	female	GSM372843.CEL	GSE14087	failed	NA	NA	NA	NA
Brain288	Brain	Neuroectodermal, PNET/ME	male	GSM372844.CEL	GSE14087	aberrant	4.08	62	0	0
Brain289	Brain	Neuroectodermal, PNET	male	GSM372845.CEL	GSE14087	failed	NA	NA	NA	NA
Brain290	Brain	Neuroectodermal, PNET	female	GSM372846.CEL	GSE14087	aberrant	2.01	64	1	13543
Brain291	Brain	Neuroectodermal, PNET	female	GSM372847.CEL	GSE14087	aberrant	1.97	68	0	0
Brain292	Brain	Neuroectodermal, PNET	male	GSM372848.CEL	GSE14087	aberrant	2.28	51	1	3602805
Brain293	Brain	Neuroectodermal, PNET	male	GSM372849.CEL	GSE14087	aberrant	3.56	71	1	1225547
Brain294	Brain	Neuroectodermal, PNET/EP	female	GSM372850.CEL	GSE14087	aberrant	1.95	78	1	49352
Brain296	Brain	Neuroectodermal, PNET	male	GSM372852.CEL	GSE14087	aberrant	1.97	48	1	1608957
Brain297	Brain	Neuroectodermal, PNET	female	GSM372853.CEL	GSE14087	aberrant	3.53	64	2	2935316
Brain298	Brain	Neuroectodermal, PNET	female	GSM372854.CEL	GSE14087	nonaberrant	2	31	2	83780
Brain299	Brain	Neuroectodermal, PNET	male	GSM372855.CEL	GSE14087	aberrant	2.11	78	0	0
Brain300	Brain	Neuroectodermal, PNET	female	GSM372856.CEL	GSE14087	aberrant	1.94	72	0	0
Brain301	Brain	Neuroectodermal, PNET	female	GSM372857.CEL	GSE14087	nonaberrant	2	90	0	0
Brain302	Brain	Neuroectodermal, PNET/EP	female	GSM372858.CEL	GSE14087	aberrant	2.11	56	0	0
Brain303	Brain	Neuroectodermal, PNET	male	GSM372859.CEL	GSE14087	aberrant	1.79	53	1	3484361
Brain304	Brain	Neuroectodermal, PNET	male	GSM372860.CEL	GSE14087	aberrant	2.01	65	0	0
Brain305	Brain	Neuroectodermal, PNET	female	GSM372861.CEL	GSE14087	aberrant	2.15	78	0	0
Brain306	Brain	Neuroectodermal, PNET	male	GSM372862.CEL	GSE14087	aberrant	4.37	61	0	0
Brain307	Brain	Neuroectodermal, PNET	male	GSM372863.CEL	GSE14087	aberrant	1.95	80	0	0
Brain308	Brain	Neuroectodermal, PNET	male	GSM372864.CEL	GSE14087	aberrant	2.53	80	0	0
Brain309	Brain	Neuroectodermal, PNET	male	GSM372865.CEL	GSE14087	aberrant	2.04	81	0	0
Brain310	Brain	Neuroectodermal, PNET	female	GSM372866.CEL	GSE14087	aberrant	2.04	49	0	0
Brain311	Brain	Neuroectodermal, PNET	male	GSM372867.CEL	GSE14087	aberrant	3.9	55	0	0
Brain312	Brain	Neuroectodermal, PNET	female	GSM372868.CEL	GSE14087	aberrant	1.8	86	0	0
Brain313	Brain	Neuroectodermal, PNET	female	GSM372869.CEL	GSE14087	aberrant	1.95	80	0	0
Brain314	Brain	Neuroectodermal, PNET	female	GSM372870.CEL	GSE14087	aberrant	2	74	0	0
Brain316	Brain	Glioma	male	GSM489372.CEL	GSE19612	aberrant	1.91	49	2	2269042
Brain317	Brain	Glioma	male	GSM489373.CEL	GSE19612	aberrant	1.95	76	3	1996694
Brain318	Brain	Glioma	female	GSM489374.CEL	GSE19612	nonaberrant	2	28	0	0
Brain319	Brain	Glioma	male	GSM489375.CEL	GSE19612	aberrant	1.9	57	2	3754462
Brain320	Brain	Glioma	female	GSM489376.CEL	GSE19612	aberrant	2.13	66	1	360119
Brain321	Brain	Glioma	female	GSM489377.CEL	GSE19612	aberrant	4.72	24	0	0
Brain322	Brain	Glioma	female	GSM489378.CEL	GSE19612	aberrant	4.06	61	1	919820
Brain323	Brain	Glioma	male	GSM489379.CEL	GSE19612	aberrant	1.89	62	1	360119
Brain324	Brain	Glioma	male	GSM489380.CEL	GSE19612	aberrant	3.45	60	2	4120168
Brain325	Brain	Glioma	female	GSM491150.CEL	GSE19612	aberrant	2.03	56	1	4952326
Brain326	Brain	Glioma	female	GSM491152.CEL	GSE19612	aberrant	1.93	73	0	0
Brain327	Brain	Glioma	male	GSM491153.CEL	GSE19612	aberrant	3.76	61	1	1758318
Brain328	Brain	Glioma	female	GSM491154.CEL	GSE19612	aberrant	2.13	63	1	2679091
Brain329	Brain	Glioma	female	GSM491155.CEL	GSE19612	aberrant	3.95	57	0	0
Brain330	Brain	Glioma	female	GSM491156.CEL	GSE19612	aberrant	1.81	57	1	249280
Brain331	Brain	Glioma	male	GSM491157.CEL	GSE19612	aberrant	1.91	39	0	0
Brain332	Brain	Glioma	female	GSM491158.CEL	GSE19612	aberrant	4.04	42	2	4267317
Brain333	Brain	Glioma	male	GSM491159.CEL	GSE19612	aberrant	1.8	50	0	0
Brain334	Brain	Glioma	male	GSM491160.CEL	GSE19612	aberrant	1.93	42	1	442691
Brain335	Brain	Glioma	female	GSM491161.CEL	GSE19612	aberrant	2.03	62	1	4099763
Brain336	Brain	Glioma	male	GSM491162.CEL	GSE19612	aberrant	1.96	67	1	797250
Brain337	Brain	Glioma	female	GSM491163.CEL	GSE19612	aberrant	1.99	73	1	5617059
Brain338	Brain	Glioma	male	GSM491164.CEL	GSE19612	aberrant	1.96	35	2	191467
Brain339	Brain	Glioma	female	GSM491165.CEL	GSE19612	aberrant	2.03	70	1	2521836
Brain340	Brain	Glioma	male	GSM491166.CEL	GSE19612	aberrant	1.93	64	1	3095895
Brain341	Brain	Glioma	female	GSM491167.CEL	GSE19612	aberrant	2.01	73	0	0
Eso1	Oesophageal	SCC	male	GSM449630_1735P.cel	GSE17958	aberrant	2.44	52	3	1140683
Eso3	Oesophageal	SCC	male	GSM449632_1739P.cel	GSE17958	aberrant	3.14	69	0	0
Eso4	Oesophageal	SCC	male	GSM449633_1747P.cel	GSE17958	aberrant	1.78	64	1	9027039
Eso5	Oesophageal	SCC	female	GSM449634_1749P.cel	GSE17958	aberrant	2.01	60	2	187160
Eso6	Oesophageal	SCC	male	GSM449635_1759P.cel	GSE17958	aberrant	3.42	51	1	204507
Eso7	Oesophageal	SCC	male	GSM449636_1761P.cel	GSE17958	aberrant	1.99	94	0	0
Eso8	Oesophageal	SCC	male	GSM449637_1777P.cel	GSE17958	aberrant	3.7	40	0	0
Eso9	Oesophageal	SCC	male	GSM449638_1813P.cel	GSE17958	aberrant	3.26	52	1	2949320
Eso10	Oesophageal	SCC	male	GSM449639_1817P.cel	GSE17958	nonaberrant	1.99	100	0	0
Eso11	Oesophageal	SCC	male	GSM449640_1819P.cel	GSE17958	aberrant	2.03	59	1	367304
Eso13	Oesophageal	SCC	male	GSM449642_KW1.cel	GSE17958	aberrant	4.05	24	3	187289
Eso14	Oesophageal	SCC	male	GSM449643_KW10.cel	GSE17958	aberrant	2.77	27	2	2531853
Eso15	Oesophageal	SCC	female	GSM449644_KW11.cel	GSE17958	aberrant	2.02	81	0	0
Eso16	Oesophageal	SCC	male	GSM449645_KW12.cel	GSE17958	aberrant	2.67	65	0	0
Eso17	Oesophageal	SCC	male	GSM449646_KW13.cel	GSE17958	aberrant	3.51	48	1	177124
Eso18	Oesophageal	SCC	male	GSM449647_KW14.cel	GSE17958	aberrant	2.48	60	2	683364
Eso19	Oesophageal	SCC	male	GSM449648_KW15.cel	GSE17958	aberrant	3.43	43	0	0
Eso20	Oesophageal	SCC	male	GSM449649_KW16.cel	GSE17958	aberrant	2.31	100	0	0
Eso21	Oesophageal	SCC	male	GSM449650_KW17.cel	GSE17958	aberrant	3.45	48	1	56986
Eso22	Oesophageal	SCC	male	GSM449651_KW18.cel	GSE17958	aberrant	3.35	36	3	3829919
Eso23	Oesophageal	SCC	male	GSM449652_KW2.cel	GSE17958	aberrant	3.72	55	3	1106599
Eso24	Oesophageal	SCC	male	GSM449653_KW3.cel	GSE17958	aberrant	2.63	44	0	0
Eso25	Oesophageal	SCC	male	GSM449654_KW4.cel	GSE17958	aberrant	3.33	55	3	663686
Eso26	Oesophageal	SCC	male	GSM449655_KW5.cel	GSE17958	aberrant	1.85	27	2	485109
Eso27	Oesophageal	SCC	male	GSM449656_KW6.cel	GSE17958	aberrant	3.99	55	2	1956523
Eso28	Oesophageal	SCC	male	GSM449657_KW7.cel	GSE17958	aberrant	2.34	57	1	8472118
Eso29	Oesophageal	SCC	male	GSM449658_KW8.cel	GSE17958	nonaberrant	1.98	87	0	0
Eso30	Oesophageal	SCC	male	GSM449659_KW9.cel	GSE17958	aberrant	2.97	50	0	0
Eso61	Oesophageal	SCC	female	GSM503564.CEL	GSE20123	aberrant	2.3	100	0	0
Eso62	Oesophageal	SCC	male	GSM503565.CEL	GSE20123	aberrant	3.13	56	3	17618182
Eso63	Oesophageal	SCC	female	GSM503566.CEL	GSE20123	aberrant	2.03	42	5	9383443
Eso64	Oesophageal	SCC	female	GSM503567.CEL	GSE20123	aberrant	3.99	52	0	0
Eso65	Oesophageal	SCC	male	GSM503568.CEL	GSE20123	aberrant	5.19	41	0	0
Eso66	Oesophageal	SCC	male	GSM503569.CEL	GSE20123	aberrant	3.33	39	0	0
Eso67	Oesophageal	SCC	male	GSM503570.CEL	GSE20123	nonaberrant	1.97	37	0	0
Eso68	Oesophageal	SCC	female	GSM503571.CEL	GSE20123	aberrant	2.4	100	0	0
Eso69	Oesophageal	SCC	female	GSM503572.CEL	GSE20123	aberrant	2.88	63	1	129646
Eso70	Oesophageal	SCC	female	GSM503573.CEL	GSE20123	aberrant	2.16	100	0	0
Eso71	Oesophageal	SCC	female	GSM503574.CEL	GSE20123	aberrant	3.01	50	1	294672
Eso72	Oesophageal	SCC	female	GSM503575.CEL	GSE20123	aberrant	2.46	51	0	0
Eso73	Oesophageal	SCC	male	GSM503576.CEL	GSE20123	aberrant	2.92	43	0	0
Eso74	Oesophageal	SCC	female	GSM503577.CEL	GSE20123	aberrant	2.25	49	2	394580
Eso75	Oesophageal	SCC	female	GSM503578.CEL	GSE20123	aberrant	2.4	61	1	1068277
Eso76	Oesophageal	SCC	male	GSM503579.CEL	GSE20123	aberrant	3.26	57	2	442690
Eso77	Oesophageal	SCC	female	GSM503580.CEL	GSE20123	aberrant	3.9	65	2	263194
Eso78	Oesophageal	SCC	female	GSM503581.CEL	GSE20123	aberrant	2.78	58	0	0
Eso79	Oesophageal	SCC	male	GSM503582.CEL	GSE20123	aberrant	3.93	46	0	0
Eso80	Oesophageal	SCC	male	GSM503583.CEL	GSE20123	aberrant	3.68	57	0	0
Eso81	Oesophageal	SCC	male	GSM503584.CEL	GSE20123	aberrant	1.94	66	6	5301818
Eso82	Oesophageal	SCC	female	GSM503585.CEL	GSE20123	aberrant	3.6	55	1	2575482
Eso83	Oesophageal	SCC	male	GSM503586.CEL	GSE20123	aberrant	3.59	51	1	600508
Eso84	Oesophageal	SCC	male	GSM503587.CEL	GSE20123	aberrant	3.37	55	1	283761
Eso85	Oesophageal	SCC	female	GSM503588.CEL	GSE20123	aberrant	1.99	68	3	655582
Eso86	Oesophageal	SCC	female	GSM503589.CEL	GSE20123	aberrant	3.19	43	0	0
Eso87	Oesophageal	SCC	female	GSM503590.CEL	GSE20123	aberrant	3.48	64	2	710930
Eso88	Oesophageal	SCC	female	GSM503591.CEL	GSE20123	aberrant	2.93	59	2	625253
Eso89	Oesophageal	SCC	male	GSM503592.CEL	GSE20123	aberrant	3.22	64	0	0
Eso90	Oesophageal	SCC	female	GSM503593.CEL	GSE20123	aberrant	3.61	59	1	140638
S1	Sarcoma	-	female	GSM482562_SPICA_p_Sty32_CO-166838_Mapping250K_Sty_G04_121564.CEL	GSE19399	nonaberrant	2.11	26	2	107697
S3	Sarcoma	Synovial sarcoma	female	GSM482572_TRULY_p_Sty3_Mapping250K_Sty_G09_46768.CEL	GSE19399	aberrant	2.05	100	0	0
S4	Sarcoma	Liposarcoma	male	GSM486220_TRULY_p_Sty3_Mapping250K_Sty_G05_46704.CEL	GSE19399	aberrant	4.2	50	0	0
S5	Sarcoma	GIST	male	GSM486235_HEWED_p_250KSty_Plate_20060123_GOOD_B03_46278.CEL	GSE19399	aberrant	3.26	76	1	327000
S6	Sarcoma	GIST	female	GSM486236_BRISK_p_STY37_Mapping250K_Sty_E12_147674.CEL	GSE19399	nonaberrant	2	100	0	0
S7	Sarcoma	GIST	female	GSM486237_HAREM_p_STY35_Redo_Mapping250K_Sty_A08_151074.CEL	GSE19399	nonaberrant	2	39	0	0
S8	Sarcoma	GIST	female	GSM486238_HAREM_p_STY35_Redo_Mapping250K_Sty_C02_150982.CEL	GSE19399	nonaberrant	2	100	0	0
S9	Sarcoma	GIST	female	GSM486239_HAREM_p_STY35_Redo_Mapping250K_Sty_C03_150998.CEL	GSE19399	nonaberrant	2	29	0	0
S10	Sarcoma	GIST	male	GSM486240_HAREM_p_STY35_Redo_Mapping250K_Sty_C04_151014.CEL	GSE19399	aberrant	1.72	84	1	1130070
S11	Sarcoma	GIST	male	GSM486241_HAREM_p_STY35_Redo_Mapping250K_Sty_C06_151046.CEL	GSE19399	aberrant	4.05	100	0	0
S12	Sarcoma	GIST	female	GSM486242_HAREM_p_STY35_Redo_Mapping250K_Sty_D09_151096.CEL	GSE19399	nonaberrant	2	100	0	0
S13	Sarcoma	GIST	male	GSM486243_HAREM_p_STY35_Redo_Mapping250K_Sty_E05_151034.CEL	GSE19399	aberrant	1.68	85	0	0
S14	Sarcoma	GIST	female	GSM486244_HAREM_p_STY35_Redo_Mapping250K_Sty_F02_150988.CEL	GSE19399	nonaberrant	2	100	0	0
S15	Sarcoma	GIST	female	GSM486245_HAREM_p_STY35_Redo_Mapping250K_Sty_F09_151100.CEL	GSE19399	nonaberrant	2	60	0	0
S16	Sarcoma	GIST	female	GSM486246_HAREM_p_STY35_Redo_Mapping250K_Sty_G03_151006.CEL	GSE19399	nonaberrant	2	96	0	0
S17	Sarcoma	GIST	female	GSM486247_HAREM_p_STY35_Redo_Mapping250K_Sty_G05_151038.CEL	GSE19399	nonaberrant	2	74	0	0
S18	Sarcoma	GIST	male	GSM486248_HAREM_p_STY35_Redo_Mapping250K_Sty_G10_151118.CEL	GSE19399	nonaberrant	1.98	100	0	0
S19	Sarcoma	GIST	male	GSM486249_HAREM_p_STY35_Redo_Mapping250K_Sty_G12_151150.CEL	GSE19399	nonaberrant	1.98	76	0	0
S20	Sarcoma	GIST	female	GSM486250_HAREM_p_STY35_Redo_Mapping250K_Sty_H07_151072.CEL	GSE19399	nonaberrant	2	70	0	0
S21	Sarcoma	Liposarcoma	male	GSM528890.CEL	GSE21123	nonaberrant	1.99	100	0	0
S22	Sarcoma	Liposarcoma	female	GSM528891.CEL	GSE21123	aberrant	3.09	34	1	3220669
S23	Sarcoma	Liposarcoma	male	GSM528892.CEL	GSE21123	nonaberrant	2.29	24	1	2718
S24	Sarcoma	Liposarcoma	female	GSM528893.CEL	GSE21123	aberrant	2.2	40	4	1261838
S25	Sarcoma	Liposarcoma	female	GSM528894.CEL	GSE21123	failed	NA	NA	NA	NA
S26	Sarcoma	Liposarcoma	female	GSM528895.CEL	GSE21123	aberrant	2.21	35	3	328962
S27	Sarcoma	Liposarcoma	male	GSM528896.CEL	GSE21123	aberrant	1.92	73	0	0
S28	Sarcoma	Liposarcoma	female	GSM528897.CEL	GSE21123	aberrant	2.02	60	2	33892
S29	Sarcoma	Liposarcoma	female	GSM528898.CEL	GSE21123	aberrant	3.94	57	0	0
S30	Sarcoma	Liposarcoma	male	GSM528899.CEL	GSE21123	aberrant	3.9	68	1	46098
S31	Sarcoma	Liposarcoma	male	GSM528900.CEL	GSE21123	aberrant	2.14	40	0	0
S32	Sarcoma	Liposarcoma	male	GSM528901.CEL	GSE21123	aberrant	2.08	51	1	24947
S33	Sarcoma	Liposarcoma	male	GSM528902.CEL	GSE21123	aberrant	2.11	62	7	2534783
S34	Sarcoma	Liposarcoma	female	GSM528903.CEL	GSE21123	aberrant	2.19	41	0	0
S35	Sarcoma	Liposarcoma	male	GSM528904.CEL	GSE21123	nonaberrant	2.02	96	0	0
S36	Sarcoma	Liposarcoma	female	GSM528905.CEL	GSE21123	nonaberrant	2.05	100	0	0
S37	Sarcoma	Liposarcoma	male	GSM528906.CEL	GSE21123	aberrant	2.12	41	0	0
S38	Sarcoma	Liposarcoma	male	GSM528907.CEL	GSE21123	aberrant	4.12	63	0	0
S39	Sarcoma	Liposarcoma	male	GSM528908.CEL	GSE21123	nonaberrant	2.02	35	0	0
S40	Sarcoma	Liposarcoma	male	GSM528909.CEL	GSE21123	nonaberrant	2.06	80	0	0
S41	Sarcoma	Liposarcoma	male	GSM528910.CEL	GSE21123	aberrant	1.69	40	14	17083769
S42	Sarcoma	Liposarcoma	female	GSM528911.CEL	GSE21123	aberrant	2.33	80	3	955487
S43	Sarcoma	Liposarcoma	male	GSM528912.CEL	GSE21123	aberrant	3.54	38	3	320747
S44	Sarcoma	Liposarcoma	male	GSM528913.CEL	GSE21123	aberrant	3.05	42	3	14085977
S45	Sarcoma	Liposarcoma	male	GSM528914.CEL	GSE21123	aberrant	2.07	62	12	37701764
S46	Sarcoma	Liposarcoma	female	GSM528915.CEL	GSE21123	nonaberrant	2.14	63	0	0
S47	Sarcoma	Liposarcoma	male	GSM528916.CEL	GSE21123	failed	NA	NA	NA	NA
S48	Sarcoma	Liposarcoma	female	GSM528917.CEL	GSE21123	aberrant	4	57	1	198257
S49	Sarcoma	Liposarcoma	male	GSM528918.CEL	GSE21123	aberrant	2.09	68	1	129987
S50	Sarcoma	Liposarcoma	male	GSM528919.CEL	GSE21123	aberrant	2.08	98	1	1
S51	Sarcoma	Liposarcoma	female	GSM528920.CEL	GSE21123	nonaberrant	2.06	74	0	0
S52	Sarcoma	Liposarcoma	male	GSM528921.CEL	GSE21123	nonaberrant	2.09	98	0	0
S53	Sarcoma	Liposarcoma	female	GSM528922.CEL	GSE21123	aberrant	2.01	75	0	0
S54	Sarcoma	Liposarcoma	male	GSM528923.CEL	GSE21123	aberrant	2.13	80	2	8193774
S55	Sarcoma	Liposarcoma	male	GSM528924.CEL	GSE21123	aberrant	2.01	79	0	0
S56	Sarcoma	Liposarcoma	male	GSM528925.CEL	GSE21123	nonaberrant	1.99	100	0	0
S57	Sarcoma	Liposarcoma	male	GSM528926.CEL	GSE21123	nonaberrant	2.29	25	8	3282954
S58	Sarcoma	Liposarcoma	male	GSM528927.CEL	GSE21123	aberrant	1.91	79	0	0
S59	Sarcoma	Liposarcoma	female	GSM528928.CEL	GSE21123	aberrant	4	68	0	0
S60	Sarcoma	Liposarcoma	male	GSM528929.CEL	GSE21123	aberrant	2.26	28	2	192536
S61	Sarcoma	Liposarcoma	male	GSM528930.CEL	GSE21123	aberrant	2.09	42	0	0
S62	Sarcoma	Liposarcoma	female	GSM528931.CEL	GSE21123	aberrant	1.84	52	15	61314059
S63	Sarcoma	Liposarcoma	male	GSM528932.CEL	GSE21123	aberrant	1.98	75	0	0
S64	Sarcoma	Liposarcoma	male	GSM528933.CEL	GSE21123	aberrant	2.05	46	0	0
S65	Sarcoma	Liposarcoma	male	GSM528934.CEL	GSE21123	nonaberrant	2.1	40	0	0
S66	Sarcoma	Liposarcoma	female	GSM528935.CEL	GSE21123	aberrant	4.21	54	0	0
S67	Sarcoma	Liposarcoma	female	GSM528936.CEL	GSE21123	aberrant	3.72	65	0	0
S68	Sarcoma	Liposarcoma	male	GSM528937.CEL	GSE21123	aberrant	4.22	100	0	0
S69	Sarcoma	Liposarcoma	female	GSM528938.CEL	GSE21123	aberrant	2.05	74	0	0
S70	Sarcoma	Liposarcoma	female	GSM528939.CEL	GSE21123	nonaberrant	2.14	76	0	0
S71	Sarcoma	GIST	male	GSM528940.CEL	GSE21123	aberrant	1.98	100	0	0
S72	Sarcoma	GIST	male	GSM528941.CEL	GSE21123	aberrant	3.98	42	0	0
S73	Sarcoma	GIST	female	GSM528942.CEL	GSE21123	aberrant	2	100	0	0
S74	Sarcoma	GIST	male	GSM528943.CEL	GSE21123	aberrant	1.75	63	2	202634
S75	Sarcoma	GIST	male	GSM528944.CEL	GSE21123	aberrant	1.83	69	2	1456392
S76	Sarcoma	GIST	female	GSM528945.CEL	GSE21123	aberrant	1.97	83	0	0
S77	Sarcoma	GIST	female	GSM528946.CEL	GSE21123	aberrant	1.99	76	0	0
S78	Sarcoma	GIST	male	GSM528947.CEL	GSE21123	aberrant	1.74	78	1	760749
S79	Sarcoma	GIST	female	GSM528948.CEL	GSE21123	aberrant	3.43	71	0	0
S80	Sarcoma	GIST	female	GSM528949.CEL	GSE21123	aberrant	3.91	56	0	0
S81	Sarcoma	GIST	female	GSM528950.CEL	GSE21123	aberrant	1.96	73	1	213211
S82	Sarcoma	GIST	female	GSM528951.CEL	GSE21123	aberrant	3.47	52	2	615155
S83	Sarcoma	GIST	male	GSM528952.CEL	GSE21123	aberrant	1.78	81	2	2675265
S84	Sarcoma	GIST	female	GSM528953.CEL	GSE21123	nonaberrant	1.99	31	1	56268
S85	Sarcoma	GIST	female	GSM528954.CEL	GSE21123	aberrant	1.99	30	3	659314
S86	Sarcoma	GIST	female	GSM528955.CEL	GSE21123	nonaberrant	2	100	0	0
S87	Sarcoma	GIST	female	GSM528956.CEL	GSE21123	aberrant	1.97	24	4	3632290
S88	Sarcoma	GIST	male	GSM528957.CEL	GSE21123	aberrant	1.83	77	0	0
S89	Sarcoma	GIST	male	GSM528958.CEL	GSE21123	aberrant	1.95	80	0	0
S90	Sarcoma	GIST	male	GSM528959.CEL	GSE21123	aberrant	3.69	42	5	2480472
S91	Sarcoma	GIST	male	GSM528960.CEL	GSE21123	nonaberrant	1.98	100	0	0
S92	Sarcoma	GIST	male	GSM528961.CEL	GSE21123	aberrant	1.98	61	0	0
S93	Sarcoma	Leiomyosarcoma	female	GSM528962.CEL	GSE21123	aberrant	1.82	51	3	2593547
S94	Sarcoma	Leiomyosarcoma	female	GSM528963.CEL	GSE21123	aberrant	1.75	58	5	3006396
S95	Sarcoma	Leiomyosarcoma	female	GSM528964.CEL	GSE21123	aberrant	3.74	29	1	65425
S96	Sarcoma	Leiomyosarcoma	male	GSM528965.CEL	GSE21123	aberrant	3.72	60	0	0
S97	Sarcoma	Leiomyosarcoma	female	GSM528966.CEL	GSE21123	aberrant	1.79	81	0	0
S98	Sarcoma	Leiomyosarcoma	male	GSM528967.CEL	GSE21123	aberrant	1.82	78	0	0
S99	Sarcoma	Leiomyosarcoma	male	GSM528968.CEL	GSE21123	aberrant	1.9	73	1	18320
S100	Sarcoma	Leiomyosarcoma	female	GSM528969.CEL	GSE21123	aberrant	1.86	70	1	1290998
S101	Sarcoma	Leiomyosarcoma	female	GSM528970.CEL	GSE21123	aberrant	3.22	71	3	3351593
S102	Sarcoma	Leiomyosarcoma	female	GSM528971.CEL	GSE21123	aberrant	3.51	69	2	726207
S103	Sarcoma	Leiomyosarcoma	male	GSM528972.CEL	GSE21123	aberrant	1.75	64	2	1171797
S104	Sarcoma	Leiomyosarcoma	male	GSM528973.CEL	GSE21123	nonaberrant	1.98	68	0	0
S105	Sarcoma	Leiomyosarcoma	female	GSM528974.CEL	GSE21123	aberrant	2.73	72	0	0
S106	Sarcoma	Leiomyosarcoma	female	GSM528975.CEL	GSE21123	aberrant	3.28	72	1	356125
S107	Sarcoma	Leiomyosarcoma	female	GSM528976.CEL	GSE21123	aberrant	3.33	61	0	0
S108	Sarcoma	Leiomyosarcoma	male	GSM528977.CEL	GSE21123	aberrant	1.88	85	1	3014072
S109	Sarcoma	Leiomyosarcoma	female	GSM528978.CEL	GSE21123	aberrant	1.88	73	0	0
S110	Sarcoma	Leiomyosarcoma	female	GSM528979.CEL	GSE21123	aberrant	3.34	70	1	345026
S111	Sarcoma	Leiomyosarcoma	female	GSM528980.CEL	GSE21123	nonaberrant	2	26	0	0
S112	Sarcoma	Leiomyosarcoma	male	GSM528981.CEL	GSE21123	aberrant	1.71	80	2	779765
S113	Sarcoma	Leiomyosarcoma	female	GSM528982.CEL	GSE21123	aberrant	1.49	33	1	5709876
S114	Sarcoma	Leiomyosarcoma	male	GSM528983.CEL	GSE21123	aberrant	1.94	84	0	0
S115	Sarcoma	Leiomyosarcoma	female	GSM528984.CEL	GSE21123	aberrant	1.92	53	0	0
S116	Sarcoma	Leiomyosarcoma	male	GSM528985.CEL	GSE21123	aberrant	3.52	57	2	219755
S117	Sarcoma	Leiomyosarcoma	female	GSM528986.CEL	GSE21123	aberrant	3.77	64	0	0
S118	Sarcoma	Leiomyosarcoma	female	GSM528987.CEL	GSE21123	aberrant	5.11	47	0	0
S119	Sarcoma	Leiomyosarcoma	male	GSM528988.CEL	GSE21123	aberrant	1.84	71	0	0
S120	Sarcoma	Myxofibrosarcoma	female	GSM528989.CEL	GSE21123	aberrant	3.1	67	3	4196099
S121	Sarcoma	Myxofibrosarcoma	female	GSM528990.CEL	GSE21123	aberrant	3.25	63	4	10529691
S122	Sarcoma	Myxofibrosarcoma	male	GSM528991.CEL	GSE21123	aberrant	3.87	34	3	974421
S123	Sarcoma	Myxofibrosarcoma	male	GSM528992.CEL	GSE21123	aberrant	1.91	82	1	855878
S124	Sarcoma	Myxofibrosarcoma	male	GSM528993.CEL	GSE21123	aberrant	2.58	60	3	7237879
S125	Sarcoma	Myxofibrosarcoma	male	GSM528994.CEL	GSE21123	aberrant	3.22	56	3	2364954
S126	Sarcoma	Myxofibrosarcoma	female	GSM528995.CEL	GSE21123	aberrant	3.4	69	0	0
S127	Sarcoma	Myxofibrosarcoma	female	GSM528996.CEL	GSE21123	aberrant	2.34	53	2	848373
S128	Sarcoma	Myxofibrosarcoma	female	GSM528997.CEL	GSE21123	aberrant	3.55	65	2	3080554
S129	Sarcoma	Myxofibrosarcoma	female	GSM528998.CEL	GSE21123	aberrant	3.03	68	2	2577412
S130	Sarcoma	Myxofibrosarcoma	female	GSM528999.CEL	GSE21123	aberrant	3.47	35	4	1667250
S131	Sarcoma	Myxofibrosarcoma	female	GSM529000.CEL	GSE21123	aberrant	3.41	58	2	10146136
S132	Sarcoma	Myxofibrosarcoma	female	GSM529001.CEL	GSE21123	aberrant	3.65	54	1	689297
S133	Sarcoma	Myxofibrosarcoma	female	GSM529002.CEL	GSE21123	failed	NA	NA	NA	NA
S134	Sarcoma	Myxofibrosarcoma	male	GSM529003.CEL	GSE21123	aberrant	1.8	77	2	1401376
S135	Sarcoma	Myxofibrosarcoma	male	GSM529004.CEL	GSE21123	aberrant	5.12	26	5	1030498
S136	Sarcoma	Myxofibrosarcoma	male	GSM529005.CEL	GSE21123	aberrant	4.54	37	2	341658
S137	Sarcoma	Myxofibrosarcoma	male	GSM529006.CEL	GSE21123	aberrant	1.98	66	2	328090
S138	Sarcoma	Myxofibrosarcoma	female	GSM529007.CEL	GSE21123	aberrant	1.74	80	4	1516641
S139	Sarcoma	Myxofibrosarcoma	male	GSM529008.CEL	GSE21123	aberrant	2.76	73	1	7621
S140	Sarcoma	Myxofibrosarcoma	female	GSM529009.CEL	GSE21123	aberrant	3.32	74	1	676624
S141	Sarcoma	Myxofibrosarcoma	female	GSM529010.CEL	GSE21123	aberrant	3.33	62	2	3250548
S142	Sarcoma	Myxofibrosarcoma	female	GSM529011.CEL	GSE21123	aberrant	5.62	50	1	2391481
S143	Sarcoma	Myxofibrosarcoma	female	GSM529012.CEL	GSE21123	aberrant	2.23	29	0	0
S144	Sarcoma	Myxofibrosarcoma	male	GSM529013.CEL	GSE21123	aberrant	1.69	42	1	436137
S145	Sarcoma	Myxofibrosarcoma	female	GSM529014.CEL	GSE21123	aberrant	2.37	75	6	7916929
S146	Sarcoma	Myxofibrosarcoma	male	GSM529015.CEL	GSE21123	aberrant	3.58	57	2	402918
S147	Sarcoma	Myxofibrosarcoma	female	GSM529016.CEL	GSE21123	aberrant	2.09	100	0	0
S148	Sarcoma	Myxofibrosarcoma	male	GSM529017.CEL	GSE21123	aberrant	2.89	71	6	10959980
S149	Sarcoma	Myxofibrosarcoma	male	GSM529018.CEL	GSE21123	aberrant	2.67	60	0	0
S150	Sarcoma	Myxofibrosarcoma	male	GSM529019.CEL	GSE21123	aberrant	3.75	64	3	3057973
S151	Sarcoma	Myxofibrosarcoma	female	GSM529020.CEL	GSE21123	aberrant	3.09	36	2	5372039
S152	Sarcoma	Myxofibrosarcoma	male	GSM529021.CEL	GSE21123	aberrant	3.75	68	1	2164808
S153	Sarcoma	Myxofibrosarcoma	female	GSM529022.CEL	GSE21123	aberrant	3.18	58	1	87382
S154	Sarcoma	Myxofibrosarcoma	male	GSM529023.CEL	GSE21123	aberrant	3.24	65	1	209476
S155	Sarcoma	Myxofibrosarcoma	male	GSM529024.CEL	GSE21123	aberrant	2.05	79	7	6876816
S156	Sarcoma	Myxofibrosarcoma	female	GSM529025.CEL	GSE21123	aberrant	3.27	43	1	346325
S157	Sarcoma	Myxofibrosarcoma	male	GSM529026.CEL	GSE21123	aberrant	3.78	65	3	4759235
S158	Sarcoma	Liposarcoma:Myxoid	male	GSM529027.CEL	GSE21123	aberrant	2.09	79	0	0
S160	Sarcoma	Liposarcoma:Myxoid	male	GSM529029.CEL	GSE21123	aberrant	2.15	76	0	0
S161	Sarcoma	Liposarcoma:Myxoid	male	GSM529030.CEL	GSE21123	aberrant	2.03	80	0	0
S162	Sarcoma	Liposarcoma:Myxoid	female	GSM529031.CEL	GSE21123	aberrant	2.05	74	0	0
S163	Sarcoma	Liposarcoma:Myxoid	female	GSM529032.CEL	GSE21123	nonaberrant	2	100	0	0
S164	Sarcoma	Liposarcoma:Myxoid	female	GSM529033.CEL	GSE21123	nonaberrant	1.99	32	3	7193967
S165	Sarcoma	Liposarcoma:Myxoid	male	GSM529034.CEL	GSE21123	nonaberrant	1.98	76	0	0
S166	Sarcoma	Liposarcoma:Myxoid	female	GSM529035.CEL	GSE21123	aberrant	3.96	53	1	122874
S167	Sarcoma	Liposarcoma:Myxoid	male	GSM529036.CEL	GSE21123	aberrant	2.03	84	0	0
S168	Sarcoma	Liposarcoma:Myxoid	female	GSM529037.CEL	GSE21123	nonaberrant	2	30	0	0
S169	Sarcoma	Liposarcoma:Myxoid	male	GSM529038.CEL	GSE21123	aberrant	1.97	76	0	0
S170	Sarcoma	Liposarcoma:Myxoid	male	GSM529039.CEL	GSE21123	nonaberrant	1.96	40	2	493169
S171	Sarcoma	Liposarcoma:Myxoid	female	GSM529040.CEL	GSE21123	nonaberrant	2	21	1	17833
S172	Sarcoma	Liposarcoma:Myxoid	male	GSM529041.CEL	GSE21123	aberrant	2.07	81	0	0
S173	Sarcoma	Liposarcoma:Myxoid	male	GSM529042.CEL	GSE21123	aberrant	1.91	62	1	844491
S174	Sarcoma	Liposarcoma:Myxoid	male	GSM529043.CEL	GSE21123	aberrant	2.11	85	0	0
S175	Sarcoma	Liposarcoma:Myxoid	female	GSM529044.CEL	GSE21123	nonaberrant	2	90	0	0
S176	Sarcoma	Liposarcoma:Myxoid	female	GSM529045.CEL	GSE21123	aberrant	4.39	57	2	25574
S177	Sarcoma	Liposarcoma:Myxoid	male	GSM529046.CEL	GSE21123	nonaberrant	1.98	100	0	0
S178	Sarcoma	Liposarcoma:Myxoid	male	GSM529047.CEL	GSE21123	nonaberrant	1.98	66	0	0
S179	Sarcoma	Liposarcoma:Pleomorphic	female	GSM529048.CEL	GSE21123	aberrant	1.96	47	9	6962477
S180	Sarcoma	Liposarcoma:Pleomorphic	male	GSM529049.CEL	GSE21123	aberrant	2.34	71	0	0
S181	Sarcoma	Liposarcoma:Pleomorphic	female	GSM529050.CEL	GSE21123	aberrant	3.12	73	6	7280015
S182	Sarcoma	Liposarcoma:Pleomorphic	male	GSM529051.CEL	GSE21123	aberrant	3.32	54	1	2434364
S183	Sarcoma	Liposarcoma:Pleomorphic	male	GSM529052.CEL	GSE21123	aberrant	3.31	68	2	300587
S184	Sarcoma	Liposarcoma:Pleomorphic	male	GSM529053.CEL	GSE21123	aberrant	3.24	53	2	1100706
S185	Sarcoma	Liposarcoma:Pleomorphic	male	GSM529054.CEL	GSE21123	aberrant	2.13	75	4	4359028
S186	Sarcoma	Liposarcoma:Pleomorphic	female	GSM529055.CEL	GSE21123	aberrant	1.78	75	4	10198967
S187	Sarcoma	Liposarcoma:Pleomorphic	male	GSM529056.CEL	GSE21123	aberrant	2.21	69	4	2143067
S188	Sarcoma	Liposarcoma:Pleomorphic	female	GSM529057.CEL	GSE21123	aberrant	3.16	69	2	2910893
S189	Sarcoma	Liposarcoma:Pleomorphic	male	GSM529058.CEL	GSE21123	aberrant	3.52	66	1	284219
S190	Sarcoma	Liposarcoma:Pleomorphic	male	GSM529059.CEL	GSE21123	aberrant	2.87	54	3	1723136
S191	Sarcoma	Liposarcoma:Pleomorphic	female	GSM529060.CEL	GSE21123	aberrant	3.6	54	3	3139562
S192	Sarcoma	Liposarcoma:Pleomorphic	male	GSM529061.CEL	GSE21123	aberrant	3.2	61	1	25509
S193	Sarcoma	Liposarcoma:Pleomorphic	female	GSM529062.CEL	GSE21123	aberrant	3.43	68	5	13944953
S194	Sarcoma	Liposarcoma:Pleomorphic	male	GSM529063.CEL	GSE21123	aberrant	3.24	47	0	0
S195	Sarcoma	Liposarcoma:Pleomorphic	male	GSM529064.CEL	GSE21123	nonaberrant	1.98	81	0	0
S196	Sarcoma	Liposarcoma:Pleomorphic	male	GSM529065.CEL	GSE21123	aberrant	3.91	40	1	1596984
S197	Sarcoma	Liposarcoma:Pleomorphic	female	GSM529066.CEL	GSE21123	aberrant	2.19	49	0	0
S198	Sarcoma	Liposarcoma:Pleomorphic	female	GSM529067.CEL	GSE21123	aberrant	3.99	48	0	0
S199	Sarcoma	Liposarcoma:Pleomorphic	female	GSM529068.CEL	GSE21123	aberrant	3.81	64	1	520945
S200	Sarcoma	Liposarcoma:Pleomorphic	female	GSM529069.CEL	GSE21123	aberrant	3.06	61	4	6867605
S201	Sarcoma	Liposarcoma:Pleomorphic	female	GSM529070.CEL	GSE21123	aberrant	4.86	45	2	553552
S202	Sarcoma	Liposarcoma:Pleomorphic	male	GSM529071.CEL	GSE21123	aberrant	3.39	63	1	223290
S203	Sarcoma	Synovial:Monophasic	male	GSM529072.CEL	GSE21123	aberrant	1.96	79	0	0
S204	Sarcoma	Synovial:Monophasic	female	GSM529073.CEL	GSE21123	nonaberrant	2	29	1	79668
S205	Sarcoma	Synovial:Monophasic	male	GSM529074.CEL	GSE21123	aberrant	2.33	72	0	0
S206	Sarcoma	Synovial:Monophasic	male	GSM529075.CEL	GSE21123	nonaberrant	1.98	40	5	2572460
S207	Sarcoma	Synovial:Monophasic	female	GSM529076.CEL	GSE21123	aberrant	2	24	2	260378
S208	Sarcoma	Synovial:Monophasic	female	GSM529077.CEL	GSE21123	nonaberrant	2	100	0	0
S209	Sarcoma	Synovial:Monophasic	male	GSM529078.CEL	GSE21123	nonaberrant	1.98	24	2	181360
S210	Sarcoma	Synovial:Monophasic	female	GSM529079.CEL	GSE21123	aberrant	1.93	73	1	476167
S211	Sarcoma	Synovial:Monophasic	male	GSM529080.CEL	GSE21123	aberrant	1.96	45	2	25890
S212	Sarcoma	Synovial:Monophasic	male	GSM529081.CEL	GSE21123	aberrant	1.97	69	1	369096
S213	Sarcoma	Synovial:Monophasic	male	GSM529082.CEL	GSE21123	aberrant	1.97	71	0	0
S214	Sarcoma	Synovial:Monophasic	female	GSM529083.CEL	GSE21123	failed	NA	NA	NA	NA
S215	Sarcoma	Synovial:Monophasic	female	GSM529084.CEL	GSE21123	aberrant	1.98	82	0	0
S216	Sarcoma	Synovial:Monophasic	female	GSM529085.CEL	GSE21123	nonaberrant	2	100	0	0
S217	Sarcoma	Synovial:Monophasic	male	GSM529086.CEL	GSE21123	aberrant	1.87	84	1	24292
S218	Sarcoma	Synovial:Monophasic	male	GSM529087.CEL	GSE21123	aberrant	1.97	84	0	0
S219	Sarcoma	Synovial:Monophasic	male	GSM529088.CEL	GSE21123	nonaberrant	1.98	100	0	0
S220	Sarcoma	Synovial:Monophasic	male	GSM529089.CEL	GSE21123	aberrant	1.99	80	0	0
S221	Sarcoma	Synovial:Monophasic	female	GSM529090.CEL	GSE21123	aberrant	2.05	78	0	0
S222	Sarcoma	Synovial:Monophasic	female	GSM529091.CEL	GSE21123	aberrant	2.01	68	1	303048
S223	Sarcoma	Synovial:Monophasic	female	GSM529092.CEL	GSE21123	aberrant	1.87	72	1	34164
S224	Sarcoma	Synovial:Monophasic	female	GSM529093.CEL	GSE21123	aberrant	2	65	1	33443
S225	Sarcoma	Synovial:Monophasic	female	GSM529094.CEL	GSE21123	nonaberrant	2	31	3	1845222
S226	Sarcoma	Synovial:Monophasic	male	GSM529095.CEL	GSE21123	aberrant	1.73	81	0	0
S227	Sarcoma	Synovial:Monophasic	female	GSM529096.CEL	GSE21123	aberrant	2.05	100	0	0
S232	Sarcoma	Mesothelioma	male	GSM526374.CEL	GSE21057	aberrant	1.92	50	3	7926282
S233	Sarcoma	Mesothelioma	male	GSM526376.CEL	GSE21057	aberrant	1.93	47	1	111209
S234	Sarcoma	Mesothelioma	male	GSM526378.CEL	GSE21057	nonaberrant	1.98	100	0	0
S235	Sarcoma	Mesothelioma	male	GSM526380.CEL	GSE21057	aberrant	1.81	35	0	0
S236	Sarcoma	Mesothelioma	female	GSM526382.CEL	GSE21057	aberrant	1.85	63	2	734644
S237	Sarcoma	Mesothelioma	female	GSM526384.CEL	GSE21057	aberrant	1.96	32	6	6265835
S238	Sarcoma	Mesothelioma	male	GSM526386.CEL	GSE21057	aberrant	2.92	100	0	0
S239	Sarcoma	Mesothelioma	male	GSM526388.CEL	GSE21057	aberrant	1.81	51	5	8252985
S240	Sarcoma	Mesothelioma	female	GSM526390.CEL	GSE21057	aberrant	2.59	45	0	0
S241	Sarcoma	Mesothelioma	male	GSM526392.CEL	GSE21057	aberrant	2.03	36	0	0
S242	Sarcoma	Mesothelioma	female	GSM526394.CEL	GSE21057	aberrant	1.82	42	0	0
S243	Sarcoma	Mesothelioma	male	GSM526396.CEL	GSE21057	aberrant	1.59	67	4	10130376
S244	Sarcoma	Mesothelioma	male	GSM526398.CEL	GSE21057	aberrant	1.8	34	0	0
S245	Sarcoma	Mesothelioma	male	GSM526400.CEL	GSE21057	aberrant	1.92	60	2	1592910
S246	Sarcoma	Mesothelioma	male	GSM526402.CEL	GSE21057	aberrant	1.83	65	2	2643866
S247	Sarcoma	Mesothelioma	male	GSM526404.CEL	GSE21057	aberrant	3.89	48	0	0
S248	Sarcoma	Mesothelioma	male	GSM526406.CEL	GSE21057	aberrant	2.06	67	1	169978
S249	Sarcoma	Mesothelioma	female	GSM526408.CEL	GSE21057	aberrant	1.76	86	2	5349955
S250	Sarcoma	Mesothelioma	female	GSM526410.CEL	GSE21057	aberrant	3.38	31	0	0
S251	Sarcoma	Mesothelioma	male	GSM526412.CEL	GSE21057	aberrant	3.6	33	2	1265322
S252	Sarcoma	Mesothelioma	male	GSM526414.CEL	GSE21057	aberrant	1.66	67	11	8282737
S253	Sarcoma	Mesothelioma	male	GSM526416.CEL	GSE21057	aberrant	3.46	50	2	4648799
S254	Sarcoma	Mesothelioma	male	GSM526418.CEL	GSE21057	aberrant	2	23	1	51292
MM23	Myeloma	-	male	GSM323632.CEL	GSE12896	aberrant	4.39	62	1	178891
MM24	Myeloma	-	male	GSM323633.CEL	GSE12896	aberrant	1.97	60	0	0
MM25	Myeloma	-	female	GSM323634.CEL	GSE12896	aberrant	2.36	58	0	0
MM26	Myeloma	-	male	GSM323635.CEL	GSE12896	aberrant	2.27	80	0	0
MM27	Myeloma	-	male	GSM323636.CEL	GSE12896	aberrant	2.22	37	0	0
MM28	Myeloma	-	male	GSM323637.CEL	GSE12896	aberrant	1.89	80	1	31834
MM29	Myeloma	-	male	GSM323638.CEL	GSE12896	aberrant	2.85	69	2	507931
MM30	Myeloma	-	male	GSM323639.CEL	GSE12896	aberrant	1.98	73	0	0
MM31	Myeloma	-	male	GSM323640.CEL	GSE12896	aberrant	2.65	68	0	0
MM32	Myeloma	-	male	GSM323641.CEL	GSE12896	aberrant	2.49	100	1	358486
MM33	Myeloma	-	male	GSM323642.CEL	GSE12896	aberrant	1.92	78	1	4551485
MM34	Myeloma	-	male	GSM323643.CEL	GSE12896	nonaberrant	1.93	23	1	2224524
MM35	Myeloma	-	female	GSM323644.CEL	GSE12896	aberrant	2.27	77	1	183057
MM36	Myeloma	-	male	GSM323645.CEL	GSE12896	aberrant	2.03	76	0	0
MM37	Myeloma	-	female	GSM323646.CEL	GSE12896	aberrant	3.84	34	0	0
MM38	Myeloma	-	male	GSM323647.CEL	GSE12896	aberrant	3.49	72	0	0
MM39	Myeloma	-	male	GSM323648.CEL	GSE12896	aberrant	2.24	80	0	0
MM40	Myeloma	-	male	GSM323649.CEL	GSE12896	aberrant	2.01	79	0	0
MM41	Myeloma	-	female	GSM323650.CEL	GSE12896	aberrant	2.28	77	0	0
MM42	Myeloma	-	male	GSM323651.CEL	GSE12896	aberrant	2.91	64	0	0
MM43	Myeloma	-	male	GSM323652.CEL	GSE12896	aberrant	2.37	71	0	0
MM44	Myeloma	-	female	GSM323653.CEL	GSE12896	aberrant	1.95	75	0	0
MM45	Myeloma	-	male	GSM323654.CEL	GSE12896	aberrant	1.98	75	0	0
MM46	Myeloma	-	male	GSM323655.CEL	GSE12896	aberrant	1.88	78	1	331996
MM47	Myeloma	-	female	GSM323656.CEL	GSE12896	aberrant	2.24	74	1	73832
MM48	Myeloma	-	male	GSM323657.CEL	GSE12896	aberrant	2.26	76	0	0
MM49	Myeloma	-	male	GSM323658.CEL	GSE12896	aberrant	2.35	72	0	0
MM50	Myeloma	-	female	GSM323659.CEL	GSE12896	aberrant	2.62	100	0	0
MM51	Myeloma	-	male	GSM323660.CEL	GSE12896	aberrant	2.1	79	0	0
MM52	Myeloma	-	female	GSM323661.CEL	GSE12896	aberrant	2.34	66	0	0
MM53	Myeloma	-	male	GSM323662.CEL	GSE12896	aberrant	2.04	70	1	1067133
MM54	Myeloma	-	female	GSM323663.CEL	GSE12896	aberrant	2.31	68	3	3946248
MM55	Myeloma	-	male	GSM323664.CEL	GSE12896	aberrant	1.87	75	2	412650
MM56	Myeloma	-	male	GSM323665.CEL	GSE12896	aberrant	2.35	67	0	0
MM57	Myeloma	-	male	GSM323666.CEL	GSE12896	aberrant	1.9	82	0	0
MM58	Myeloma	-	female	GSM323667.CEL	GSE12896	aberrant	1.86	77	0	0
MM59	Myeloma	-	male	GSM323668.CEL	GSE12896	aberrant	1.86	68	1	589490
MM60	Myeloma	-	male	GSM323669.CEL	GSE12896	aberrant	1.93	73	0	0
MM61	Myeloma	-	male	GSM323670.CEL	GSE12896	aberrant	1.95	80	0	0
MM62	Myeloma	-	female	GSM323671.CEL	GSE12896	aberrant	2	76	0	0
MM63	Myeloma	-	male	GSM323672.CEL	GSE12896	aberrant	2.22	77	0	0
MM64	Myeloma	-	male	GSM323673.CEL	GSE12896	aberrant	1.88	70	0	0
MM65	Myeloma	-	male	GSM323674.CEL	GSE12896	aberrant	1.88	80	2	1166807
MM66	Myeloma	-	female	GSM323675.CEL	GSE12896	aberrant	2	75	0	0
MM67	Myeloma	-	male	GSM323676.CEL	GSE12896	aberrant	2.34	87	0	0
MM68	Myeloma	-	female	GSM323677.CEL	GSE12896	aberrant	2.36	73	0	0
MM69	Myeloma	-	male	GSM323678.CEL	GSE12896	aberrant	2.29	73	2	411224
MM70	Myeloma	-	female	GSM323679.CEL	GSE12896	aberrant	2.28	75	1	18866
MM71	Myeloma	-	male	GSM323680.CEL	GSE12896	aberrant	2.58	66	0	0
MM72	Myeloma	-	female	GSM323681.CEL	GSE12896	aberrant	2.28	66	0	0
MM73	Myeloma	-	male	GSM323682.CEL	GSE12896	aberrant	2.08	74	2	4088455
MM74	Myeloma	-	male	GSM323683.CEL	GSE12896	aberrant	1.9	76	0	0
MM75	Myeloma	-	female	GSM323684.CEL	GSE12896	aberrant	4.07	52	1	529903
MM76	Myeloma	-	male	GSM323685.CEL	GSE12896	aberrant	2.14	74	0	0
MM77	Myeloma	-	male	GSM323686.CEL	GSE12896	aberrant	2.3	77	0	0
MM78	Myeloma	-	male	GSM323687.CEL	GSE12896	aberrant	2.2	100	0	0
MM79	Myeloma	-	female	GSM323688.CEL	GSE12896	aberrant	2.21	64	0	0
MM80	Myeloma	-	male	GSM323689.CEL	GSE12896	aberrant	2.26	66	0	0
MM81	Myeloma	-	male	GSM323690.CEL	GSE12896	aberrant	2.01	70	3	806444
MM82	Myeloma	-	male	GSM323691.CEL	GSE12896	aberrant	1.91	71	1	513259
MM83	Myeloma	-	female	GSM323692.CEL	GSE12896	aberrant	2.29	80	0	0
MM84	Myeloma	-	female	GSM323693.CEL	GSE12896	aberrant	2.27	80	0	0
MM85	Myeloma	-	male	GSM323694.CEL	GSE12896	aberrant	4.67	62	0	0
MM86	Myeloma	-	male	GSM323695.CEL	GSE12896	aberrant	2.14	76	2	1185195
MM87	Myeloma	-	male	GSM323696.CEL	GSE12896	aberrant	2.35	100	0	0
MM88	Myeloma	-	male	GSM323697.CEL	GSE12896	aberrant	1.82	81	0	0
MM89	Myeloma	-	male	GSM323698.CEL	GSE12896	aberrant	2.71	67	0	0
MM90	Myeloma	-	female	GSM323699.CEL	GSE12896	aberrant	1.95	80	0	0
MM91	Myeloma	-	male	GSM323700.CEL	GSE12896	aberrant	4.43	67	1	336516
MM92	Myeloma	-	male	GSM323701.CEL	GSE12896	aberrant	2.39	71	0	0
MM93	Myeloma	-	female	GSM323702.CEL	GSE12896	aberrant	2.12	50	0	0
MM94	Myeloma	-	female	GSM323703.CEL	GSE12896	aberrant	1.98	52	0	0
MM95	Myeloma	-	male	GSM323704.CEL	GSE12896	aberrant	2.39	100	0	0
MM96	Myeloma	-	male	GSM323705.CEL	GSE12896	aberrant	3.81	59	0	0
MM97	Myeloma	-	female	GSM323706.CEL	GSE12896	nonaberrant	2	74	1	17174
MM98	Myeloma	-	female	GSM323707.CEL	GSE12896	nonaberrant	2	40	0	0
MM99	Myeloma	-	male	GSM323708.CEL	GSE12896	aberrant	2.16	79	0	0
MM100	Myeloma	-	male	GSM323709.CEL	GSE12896	aberrant	2.32	76	0	0
MM101	Myeloma	-	female	GSM323710.CEL	GSE12896	aberrant	1.93	70	0	0
MM102	Myeloma	-	male	GSM323711.CEL	GSE12896	aberrant	2.36	74	0	0
MM103	Myeloma	-	male	GSM323712.CEL	GSE12896	aberrant	2.34	67	1	362180
MM104	Myeloma	-	male	GSM323713.CEL	GSE12896	aberrant	2.17	79	1	931296
MM105	Myeloma	-	male	GSM323714.CEL	GSE12896	aberrant	2.13	57	0	0
MM106	Myeloma	-	male	GSM323715.CEL	GSE12896	aberrant	2.32	70	1	92339
MM107	Myeloma	-	male	GSM323716.CEL	GSE12896	aberrant	2.23	70	1	74124
MM108	Myeloma	-	male	GSM323717.CEL	GSE12896	aberrant	1.96	78	1	1592406
MM109	Myeloma	-	male	GSM323718.CEL	GSE12896	aberrant	2.21	76	0	0
MM110	Myeloma	-	female	GSM323719.CEL	GSE12896	aberrant	3.98	64	0	0
MM111	Myeloma	-	male	GSM323720.CEL	GSE12896	aberrant	2.38	77	0	0
MM112	Myeloma	-	female	GSM323721.CEL	GSE12896	nonaberrant	1.99	29	0	0
MM113	Myeloma	-	female	GSM323722.CEL	GSE12896	aberrant	3.91	60	0	0
MM114	Myeloma	-	male	GSM323723.CEL	GSE12896	aberrant	1.94	77	0	0
MM115	Myeloma	-	female	GSM323724.CEL	GSE12896	aberrant	2.4	93	0	0
MM116	Myeloma	-	male	GSM323725.CEL	GSE12896	aberrant	2.22	81	0	0
MM117	Myeloma	-	male	GSM323726.CEL	GSE12896	aberrant	3.96	28	1	2584967
MM118	Myeloma	-	male	GSM323727.CEL	GSE12896	aberrant	1.96	75	0	0
MM119	Myeloma	-	male	GSM323728.CEL	GSE12896	aberrant	2.31	74	1	657248
MM120	Myeloma	-	male	GSM323729.CEL	GSE12896	aberrant	2.28	71	0	0
MM121	Myeloma	-	male	GSM323730.CEL	GSE12896	aberrant	2.03	55	0	0
MM122	Myeloma	-	female	GSM323731.CEL	GSE12896	aberrant	2.05	73	0	0
MM123	Myeloma	-	male	GSM323732.CEL	GSE12896	aberrant	1.99	79	0	0
MM124	Myeloma	-	male	GSM323733.CEL	GSE12896	aberrant	2.02	100	0	0
MM125	Myeloma	-	male	GSM323734.CEL	GSE12896	aberrant	3.82	62	1	408363
MM126	Myeloma	-	male	GSM323735.CEL	GSE12896	aberrant	1.94	76	1	376611
MM127	Myeloma	-	male	GSM323736.CEL	GSE12896	aberrant	1.94	69	1	1131279
MM128	Myeloma	-	female	GSM323737.CEL	GSE12896	aberrant	2	77	0	0
MM129	Myeloma	-	female	GSM323738.CEL	GSE12896	aberrant	1.98	81	0	0
MM130	Myeloma	-	male	GSM323739.CEL	GSE12896	aberrant	1.95	76	0	0
MM131	Myeloma	-	male	GSM323740.CEL	GSE12896	aberrant	1.99	69	0	0
MM132	Myeloma	-	male	GSM323741.CEL	GSE12896	aberrant	1.86	79	1	199090
MM133	Myeloma	-	male	GSM323742.CEL	GSE12896	aberrant	2.52	63	3	974107
MM134	Myeloma	-	male	GSM323743.CEL	GSE12896	aberrant	1.93	81	0	0
MM135	Myeloma	-	male	GSM323744.CEL	GSE12896	aberrant	2.06	80	1	123548
MM136	Myeloma	-	female	GSM323745.CEL	GSE12896	aberrant	2.32	100	0	0
MM137	Myeloma	-	female	GSM323746.CEL	GSE12896	aberrant	1.96	77	0	0
MM138	Myeloma	-	male	GSM323747.CEL	GSE12896	aberrant	2.98	65	0	0
MM139	Myeloma	-	male	GSM323748.CEL	GSE12896	aberrant	2.01	74	0	0
MM140	Myeloma	-	male	GSM323749.CEL	GSE12896	aberrant	2.45	77	0	0
MM141	Myeloma	-	female	GSM323750.CEL	GSE12896	aberrant	2.41	63	0	0
MM142	Myeloma	-	male	GSM323751.CEL	GSE12896	aberrant	2.4	67	0	0
MM143	Myeloma	-	male	GSM323752.CEL	GSE12896	aberrant	2.18	74	0	0
MM144	Myeloma	-	male	GSM323753.CEL	GSE12896	aberrant	2.2	74	0	0
MM145	Myeloma	-	male	GSM323754.CEL	GSE12896	aberrant	2.63	48	0	0
MM146	Myeloma	-	male	GSM323755.CEL	GSE12896	aberrant	4.01	68	0	0
MM147	Myeloma	-	male	GSM323756.CEL	GSE12896	aberrant	1.69	80	0	0
MM148	Myeloma	-	male	GSM323757.CEL	GSE12896	aberrant	2.71	65	2	154890
MM149	Myeloma	-	male	GSM323758.CEL	GSE12896	aberrant	1.97	76	2	6156073
MM150	Myeloma	-	female	GSM323759.CEL	GSE12896	aberrant	1.91	80	3	2141600
MM151	Myeloma	-	male	GSM323760.CEL	GSE12896	aberrant	2.34	73	0	0
MM152	Myeloma	-	male	GSM323761.CEL	GSE12896	aberrant	1.92	71	0	0
MM153	Myeloma	-	male	GSM323762.CEL	GSE12896	aberrant	1.88	81	0	0
MM154	Myeloma	-	male	GSM323763.CEL	GSE12896	aberrant	2.56	48	0	0
MM155	Myeloma	-	male	GSM323764.CEL	GSE12896	aberrant	2.58	100	0	0
MM156	Myeloma	-	male	GSM323765.CEL	GSE12896	aberrant	2.27	100	0	0
MM157	Myeloma	-	male	GSM323766.CEL	GSE12896	aberrant	2.44	100	1	559491
MM158	Myeloma	-	female	GSM323767.CEL	GSE12896	aberrant	2.41	100	0	0
MM159	Myeloma	-	male	GSM323768.CEL	GSE12896	aberrant	3.96	54	0	0
MM160	Myeloma	-	male	GSM323769.CEL	GSE12896	aberrant	2.41	71	1	520033
MM161	Myeloma	-	male	GSM323770.CEL	GSE12896	aberrant	1.75	79	1	258360
MM162	Myeloma	-	female	GSM323771.CEL	GSE12896	aberrant	2.08	74	1	1276931
MM163	Myeloma	-	male	GSM323772.CEL	GSE12896	aberrant	2.72	57	0	0
MM164	Myeloma	-	female	GSM323773.CEL	GSE12896	aberrant	2.31	70	0	0
MM165	Myeloma	-	male	GSM323774.CEL	GSE12896	aberrant	2.19	74	0	0
MM166	Myeloma	-	male	GSM323775.CEL	GSE12896	aberrant	4.26	64	0	0
MM167	Myeloma	-	male	GSM323776.CEL	GSE12896	nonaberrant	1.98	100	0	0
MM168	Myeloma	-	male	GSM323777.CEL	GSE12896	aberrant	2.6	71	0	0
MM169	Myeloma	-	male	GSM323778.CEL	GSE12896	aberrant	2.63	65	0	0
MM170	Myeloma	-	female	GSM323779.CEL	GSE12896	aberrant	1.9	82	2	1852526
MM171	Myeloma	-	female	GSM323780.CEL	GSE12896	aberrant	4.13	63	0	0
MM172	Myeloma	-	male	GSM323781.CEL	GSE12896	aberrant	2.26	75	0	0
MM173	Myeloma	-	male	GSM323782.CEL	GSE12896	aberrant	2.33	66	0	0
MM174	Myeloma	-	male	GSM323783.CEL	GSE12896	aberrant	2.32	76	0	0
MM175	Myeloma	-	male	GSM323784.CEL	GSE12896	aberrant	3.86	68	0	0
MM176	Myeloma	-	male	GSM323785.CEL	GSE12896	aberrant	1.92	83	0	0
MM177	Myeloma	-	female	GSM323786.CEL	GSE12896	aberrant	4.61	51	0	0
MM178	Myeloma	-	male	GSM323787.CEL	GSE12896	aberrant	1.98	75	0	0
MM179	Myeloma	-	male	GSM323788.CEL	GSE12896	aberrant	3.98	55	0	0
MM180	Myeloma	-	male	GSM323789.CEL	GSE12896	aberrant	4.9	52	0	0
MM181	Myeloma	-	male	GSM323790.CEL	GSE12896	aberrant	2.1	75	1	329816
MM182	Myeloma	-	male	GSM323791.CEL	GSE12896	aberrant	2.19	64	0	0
MM183	Myeloma	-	male	GSM323792.CEL	GSE12896	aberrant	2.58	74	1	329816
MM184	Myeloma	-	female	GSM323793.CEL	GSE12896	aberrant	3.96	66	0	0
MM185	Myeloma	-	male	GSM323794.CEL	GSE12896	aberrant	2.14	69	0	0
MM186	Myeloma	-	female	GSM323795.CEL	GSE12896	aberrant	4.85	56	0	0
MM187	Myeloma	-	male	GSM323796.CEL	GSE12896	aberrant	2.46	76	0	0
MM188	Myeloma	-	male	GSM323797.CEL	GSE12896	aberrant	2.38	72	0	0
MM189	Myeloma	-	male	GSM323798.CEL	GSE12896	aberrant	2.18	77	1	6216250
MM190	Myeloma	-	male	GSM323799.CEL	GSE12896	aberrant	1.97	94	0	0
MM191	Myeloma	-	female	GSM323800.CEL	GSE12896	aberrant	2.42	75	0	0
MM192	Myeloma	-	male	GSM323801.CEL	GSE12896	aberrant	2.01	64	0	0
MM193	Myeloma	-	male	GSM323802.CEL	GSE12896	aberrant	2.23	70	0	0
MM194	Myeloma	-	male	GSM323803.CEL	GSE12896	aberrant	1.97	81	0	0
MM195	Myeloma	-	female	GSM323804.CEL	GSE12896	aberrant	2.18	69	0	0
MM196	Myeloma	-	male	GSM323805.CEL	GSE12896	aberrant	2.04	74	1	91724
MM197	Myeloma	-	male	GSM323806.CEL	GSE12896	nonaberrant	1.98	81	0	0
MM198	Myeloma	-	female	GSM323807.CEL	GSE12896	aberrant	2.17	67	0	0
MM199	Myeloma	-	male	GSM323808.CEL	GSE12896	aberrant	2.57	81	0	0
MM200	Myeloma	-	male	GSM323809.CEL	GSE12896	aberrant	1.87	80	2	969239
MM201	Myeloma	-	male	GSM323810.CEL	GSE12896	aberrant	2.04	79	0	0
MM202	Myeloma	-	male	GSM323811.CEL	GSE12896	aberrant	2.28	77	0	0
MM203	Myeloma	-	male	GSM323812.CEL	GSE12896	aberrant	2	66	0	0
MM204	Myeloma	-	male	GSM323813.CEL	GSE12896	aberrant	1.72	84	1	548034
MM205	Myeloma	-	male	GSM323814.CEL	GSE12896	aberrant	1.9	74	2	3163196
MM206	Myeloma	-	male	GSM323815.CEL	GSE12896	aberrant	1.97	77	2	6287210
MM207	Myeloma	-	male	GSM323816.CEL	GSE12896	aberrant	2.11	67	0	0
MM208	Myeloma	-	female	GSM323817.CEL	GSE12896	aberrant	2.39	70	1	15573
MM209	Myeloma	-	male	GSM323818.CEL	GSE12896	aberrant	1.79	74	0	0
MM210	Myeloma	-	male	GSM323819.CEL	GSE12896	aberrant	2.39	71	0	0
MM211	Myeloma	-	female	GSM323820.CEL	GSE12896	aberrant	2.31	75	0	0
MM212	Myeloma	-	male	GSM323821.CEL	GSE12896	aberrant	1.97	77	0	0
MM213	Myeloma	-	male	GSM323822.CEL	GSE12896	aberrant	1.96	77	0	0
MM214	Myeloma	-	male	GSM323823.CEL	GSE12896	aberrant	2.03	79	0	0
MM215	Myeloma	-	male	GSM533466.CEL	GSE21349	aberrant	2.32	100	0	0
MM216	Myeloma	-	male	GSM533467.CEL	GSE21349	aberrant	2.1	72	0	0
MM217	Myeloma	-	male	GSM533468.CEL	GSE21349	aberrant	1.97	76	1	529529
MM218	Myeloma	-	female	GSM533469.CEL	GSE21349	aberrant	2.28	75	0	0
MM219	Myeloma	-	male	GSM533470.CEL	GSE21349	aberrant	4.33	54	0	0
MM220	Myeloma	-	female	GSM533471.CEL	GSE21349	aberrant	1.86	74	1	163369
MM221	Myeloma	-	male	GSM533472.CEL	GSE21349	aberrant	1.92	67	1	179177
MM222	Myeloma	-	female	GSM533473.CEL	GSE21349	aberrant	4.01	65	0	0
MM223	Myeloma	-	female	GSM533474.CEL	GSE21349	aberrant	5.14	38	0	0
MM224	Myeloma	-	male	GSM533475.CEL	GSE21349	aberrant	4.37	55	0	0
MM225	Myeloma	-	male	GSM533476.CEL	GSE21349	aberrant	3.83	61	0	0
MM226	Myeloma	-	male	GSM533477.CEL	GSE21349	aberrant	2.2	47	1	343489
MM227	Myeloma	-	male	GSM533478.CEL	GSE21349	aberrant	2.26	69	1	76341
MM228	Myeloma	-	male	GSM533479.CEL	GSE21349	aberrant	4.34	37	14	4300075
MM229	Myeloma	-	male	GSM533480.CEL	GSE21349	aberrant	3.42	64	0	0
MM230	Myeloma	-	female	GSM533481.CEL	GSE21349	aberrant	1.95	68	2	1034896
MM231	Myeloma	-	male	GSM533482.CEL	GSE21349	aberrant	1.91	74	0	0
MM232	Myeloma	-	male	GSM533483.CEL	GSE21349	aberrant	1.95	83	0	0
MM233	Myeloma	-	male	GSM533484.CEL	GSE21349	failed	NA	NA	NA	NA
MM234	Myeloma	-	female	GSM533485.CEL	GSE21349	aberrant	2.02	80	0	0
MM235	Myeloma	-	male	GSM533486.CEL	GSE21349	aberrant	1.9	70	0	0
MM236	Myeloma	-	female	GSM533487.CEL	GSE21349	aberrant	2.44	56	0	0
MM237	Myeloma	-	male	GSM533488.CEL	GSE21349	failed	NA	NA	NA	NA
MM238	Myeloma	-	female	GSM533489.CEL	GSE21349	aberrant	1.93	79	0	0
MM239	Myeloma	-	male	GSM533490.CEL	GSE21349	aberrant	2.31	71	0	0
MM240	Myeloma	-	male	GSM533491.CEL	GSE21349	aberrant	1.92	72	0	0
MM241	Myeloma	-	male	GSM533492.CEL	GSE21349	nonaberrant	2	22	0	0
MM242	Myeloma	-	male	GSM533493.CEL	GSE21349	aberrant	3.96	64	0	0
MM243	Myeloma	-	female	GSM533494.CEL	GSE21349	aberrant	3.92	67	0	0
MM244	Myeloma	-	male	GSM533495.CEL	GSE21349	aberrant	1.97	71	0	0
Leukemia1	Leukaemia	ALL, Ph+	female	GSM243107.CEL	GSE9611	aberrant	2.02	76	0	0
Leukemia2	Leukaemia	ALL, Ph+	male	GSM243108.CEL	GSE9611	aberrant	1.97	61	0	0
Leukemia3	Leukaemia	ALL, Ph+	male	GSM243109.CEL	GSE9611	aberrant	1.95	79	0	0
Leukemia4	Leukaemia	ALL, Ph+	female	GSM243110.CEL	GSE9611	aberrant	1.91	75	0	0
Leukemia5	Leukaemia	ALL, Ph+	female	GSM243111.CEL	GSE9611	aberrant	2.23	49	1	393584
Leukemia6	Leukaemia	ALL, Ph+	female	GSM243112.CEL	GSE9611	aberrant	2.99	22	0	0
Leukemia7	Leukaemia	ALL, Ph+	male	GSM243113.CEL	GSE9611	nonaberrant	1.98	100	0	0
Leukemia8	Leukaemia	ALL, Ph+	male	GSM243114.CEL	GSE9611	aberrant	2	74	1	187198
Leukemia9	Leukaemia	ALL, Ph+	male	GSM243115.CEL	GSE9611	nonaberrant	1.98	73	0	0
Leukemia10	Leukaemia	ALL, Ph+	female	GSM243116.CEL	GSE9611	aberrant	2.23	63	0	0
Leukemia11	Leukaemia	ALL, 11q23	female	GSM243117.CEL	GSE9611	aberrant	2.24	75	0	0
Leukemia12	Leukaemia	ALL, 11q23	female	GSM243118.CEL	GSE9611	nonaberrant	2	23	1	96207
Leukemia13	Leukaemia	ALL, t(8;14)	male	GSM243119.CEL	GSE9611	aberrant	4	35	0	0
Leukemia14	Leukaemia	ALL, t(8;14)	female	GSM243120.CEL	GSE9611	nonaberrant	2	66	0	0
Leukemia15	Leukaemia	ALL, Other	male	GSM243121.CEL	GSE9611	aberrant	2	78	1	911475
Leukemia16	Leukaemia	ALL, Other	male	GSM243122.CEL	GSE9611	nonaberrant	1.98	99	1	1062157
Leukemia17	Leukaemia	ALL, Other	male	GSM243124.CEL	GSE9611	aberrant	3.87	64	0	0
Leukemia18	Leukaemia	ALL, Other	male	GSM243125.CEL	GSE9611	aberrant	1.99	73	1	1283335
Leukemia19	Leukaemia	ALL, NK	male	GSM243126.CEL	GSE9611	aberrant	1.98	62	3	3528461
Leukemia20	Leukaemia	ALL, NK	female	GSM243127.CEL	GSE9611	nonaberrant	2	97	0	0
Leukemia21	Leukaemia	ALL, NK	male	GSM243128.CEL	GSE9611	nonaberrant	2	32	0	0
Leukemia22	Leukaemia	ALL, NK	male	GSM243129.CEL	GSE9611	aberrant	2.02	67	0	0
Leukemia23	Leukaemia	ALL, N/A	female	GSM243130.CEL	GSE9611	aberrant	1.97	65	1	1092801
Leukemia24	Leukaemia	ALL, N/A	female	GSM243131.CEL	GSE9611	nonaberrant	2	29	3	2341839
Leukemia25	Leukaemia	ALL, N/A	male	GSM243132.CEL	GSE9611	aberrant	1.98	56	0	0
Leukemia26	Leukaemia	ALL, iAMP21	female	GSM243133.CEL	GSE9611	nonaberrant	2.01	77	1	97648
Leukemia27	Leukaemia	ALL, T-ALL	male	GSM243134.CEL	GSE9611	aberrant	2.02	97	1	38134
Leukemia28	Leukaemia	ALL, T-ALL	male	GSM243135.CEL	GSE9611	failed	NA	NA	NA	NA
Leukemia29	Leukaemia	ALL, T-ALL	male	GSM243136.CEL	GSE9611	aberrant	2.02	100	0	0
Leukemia30	Leukaemia	ALL, T-ALL	female	GSM243137.CEL	GSE9611	failed	NA	NA	NA	NA
Leukemia31	Leukaemia	ALL, T-ALL	male	GSM243138.CEL	GSE9611	nonaberrant	1.98	85	0	0
Leukemia32	Leukaemia	ALL, T-ALL	male	GSM243139.CEL	GSE9611	nonaberrant	1.98	75	0	0
Leukemia33	Leukaemia	ALL, T-ALL	male	GSM243140.CEL	GSE9611	aberrant	3.97	56	2	3851502
Leukemia34	Leukaemia	ALL, T-ALL	male	GSM243141.CEL	GSE9611	aberrant	1.97	82	0	0
Leukemia35	Leukaemia	ALL, T-ALL	male	GSM243142.CEL	GSE9611	aberrant	1.99	70	0	0
Leukemia36	Leukaemia	ALL, T-ALL	male	GSM243143.CEL	GSE9611	nonaberrant	1.98	76	2	502352
Leukemia37	Leukaemia	ALL, T-ALL	male	GSM243144.CEL	GSE9611	aberrant	1.95	75	1	2652241
Leukemia38	Leukaemia	ALL, T-ALL	male	GSM243145.CEL	GSE9611	aberrant	2.01	82	2	3388352
Leukemia39	Leukaemia	ALL, T-ALL	male	GSM243146.CEL	GSE9611	nonaberrant	1.98	82	1	197935
Leukemia40	Leukaemia	ALL, T-ALL	female	GSM243147.CEL	GSE9611	aberrant	1.99	55	1	96380
Leukemia41	Leukaemia	ALL, T-ALL	male	GSM243148.CEL	GSE9611	aberrant	1.97	71	2	451783
Leukemia42	Leukaemia	ALL, N/A	male	GSM243149.CEL	GSE9611	aberrant	1.99	68	1	3849148
Leukemia43	Leukaemia	ALL, N/A	male	GSM243150.CEL	GSE9611	nonaberrant	2	24	2	2114312
Leukemia44	Leukaemia	ALL, N/A	female	GSM243151.CEL	GSE9611	nonaberrant	1.99	65	0	0
Leukemia45	Leukaemia	ALL, N/A	female	GSM243152.CEL	GSE9611	aberrant	1.99	65	0	0
Leukemia46	Leukaemia	T-ALL	male	GSM399670.CEL	GSE15931	aberrant	1.98	56	0	0
Leukemia47	Leukaemia	T-ALL	male	GSM399673.CEL	GSE15931	failed	NA	NA	NA	NA
Leukemia48	Leukaemia	T-ALL	male	GSM399677.CEL	GSE15931	aberrant	3.91	31	1	47567
Leukemia49	Leukaemia	T-ALL	male	GSM399681.CEL	GSE15931	aberrant	3.86	49	0	0
Leukemia50	Leukaemia	T-ALL	male	GSM399686.CEL	GSE15931	nonaberrant	1.98	77	1	1613330
Leukemia51	Leukaemia	T-ALL	female	GSM399690.CEL	GSE15931	nonaberrant	1.99	78	3	2323422
Leukemia52	Leukaemia	T-ALL	male	GSM399693.CEL	GSE15931	aberrant	1.97	67	1	178225
Leukemia53	Leukaemia	T-ALL	male	GSM399698.CEL	GSE15931	aberrant	2.03	57	2	1235015
Leukemia54	Leukaemia	T-ALL	female	GSM399702.CEL	GSE15931	aberrant	4.01	38	0	0
Leukemia76	Leukaemia	AML, Cytogenetic normal	male	GSM472662_AML_004_D_Sty.CEL	GSE19101	nonaberrant	1.98	43	0	0
Leukemia77	Leukaemia	AML, Cytogenetic normal	male	GSM472663_AML_005_D_Sty.CEL	GSE19101	aberrant	1.98	57	0	0
Leukemia78	Leukaemia	AML, Cytogenetic normal	male	GSM472664_AML_008_D_Sty.CEL	GSE19101	nonaberrant	1.98	55	1	1141023
Leukemia79	Leukaemia	AML, Cytogenetic normal	female	GSM472665_AML_010_D_Sty.CEL	GSE19101	nonaberrant	2	26	1	724191
Leukemia80	Leukaemia	AML, Cytogenetic normal	male	GSM472666_AML_011_D_Sty.CEL	GSE19101	nonaberrant	1.98	22	2	506437
Leukemia81	Leukaemia	AML, Cytogenetic normal	male	GSM472667_AML_017_D_Sty.CEL	GSE19101	nonaberrant	1.98	47	1	730776
Leukemia82	Leukaemia	AML, Cytogenetic normal	female	GSM472668_AML_023_D_Sty.CEL	GSE19101	nonaberrant	2	100	0	0
Leukemia83	Leukaemia	AML, Cytogenetic normal	male	GSM472669_AML_025_D_Sty.CEL	GSE19101	nonaberrant	1.98	21	0	0
Leukemia84	Leukaemia	AML, Cytogenetic normal	female	GSM472670_AML_034_D_Sty.CEL	GSE19101	nonaberrant	2	78	0	0
Leukemia85	Leukaemia	AML, Cytogenetic normal	female	GSM472671_AML_035_D_Sty.CEL	GSE19101	aberrant	2	63	0	0
Leukemia87	Leukaemia	AML, Cytogenetic normal	male	GSM472673_AML_047_D_Sty.CEL	GSE19101	nonaberrant	1.98	86	0	0
Leukemia88	Leukaemia	AML, Cytogenetic normal	male	GSM472674_AML_050_D_Sty.CEL	GSE19101	aberrant	1.98	55	0	0
Leukemia89	Leukaemia	AML, Cytogenetic normal	male	GSM472675_AML_052_D_Sty.CEL	GSE19101	aberrant	1.98	26	0	0
Leukemia90	Leukaemia	AML, Cytogenetic normal	female	GSM472676_AML_060_D_Sty.CEL	GSE19101	nonaberrant	2	73	0	0
Leukemia91	Leukaemia	AML, Cytogenetic normal	female	GSM472677_AML_061_D_Sty.CEL	GSE19101	nonaberrant	2	20	1	192143
Leukemia92	Leukaemia	AML, Cytogenetic normal	female	GSM472678_AML_069_D_Sty.CEL	GSE19101	nonaberrant	2	57	0	0
Leukemia93	Leukaemia	AML, Cytogenetic normal	female	GSM472679_AML_071_D_Sty.CEL	GSE19101	aberrant	2	41	0	0
Leukemia94	Leukaemia	AML, Cytogenetic normal	female	GSM472680_AML_072_D_Sty.CEL	GSE19101	aberrant	2	58	0	0
Leukemia95	Leukaemia	AML, Cytogenetic normal	male	GSM472681_AML_079_D_Sty.CEL	GSE19101	nonaberrant	2	21	0	0
Leukemia96	Leukaemia	AML, Cytogenetic normal	female	GSM472683_AML_080_D_Sty.CEL	GSE19101	nonaberrant	2	23	0	0
Leukemia97	Leukaemia	AML, Cytogenetic normal	female	GSM472684_AML_083_D_Sty.CEL	GSE19101	nonaberrant	1.99	28	4	2570655
Leukemia98	Leukaemia	AML, Cytogenetic normal	male	GSM472685_AML_087_D_Sty.CEL	GSE19101	nonaberrant	1.98	55	5	444984
[truncated: 221 more rows]
