# Supplementary material for: Pan-cancer analysis of homozygous deletions in primary tumours uncovers rare tumour suppressors
Source: Nat Commun. 2017 Oct 31;8:1221. doi: 10.1038/s41467-017-01355-0 (PMC5663922; doi:10.1038/s41467-017-01355-0)
Supplement: Supplementary file 5 — Supplementary Data 3 [file 41467_2017_1355_MOESM5_ESM.xlsx]

## Sheet: Sheet1
Supplementary Data 3: Results of permutation analyses to identify regions with excess homozygous deletions
The genome is segmented in regions with a constant number of homozygous deletions observed, and for each region the number of permutations (see Supplementary Methods) resulting in at least as many homozygous deletions in the target region is shown, along with the p-value without multiple testing and the q-value after FDR multiple testing correction. To confirm that this non-random distribution of…
chr	start pos.	end pos.	nr. HDs	permutations with all data			permutations with excluded regions
				nr. perm. better	raw	FDR qval	nr. perm. better	raw	FDR qval
					p-value			p-value
1	1	1097334	0	10000000	1	1	1000000	1	1
1	1097335	4844823	1	1259349	0.126	0.296	200363	0.2	0.458
1	4844824	7956572	0	10000000	1	1	1000000	1	1
1	7956573	8195225	1	3787712	0.379	0.581	375895	0.376	0.576
1	8195226	8490319	2	778896	0.078	0.255	76270	0.076	0.238
1	8490320	8612104	3	151871	0.015	0.071	14371	0.014	0.063
1	8612105	8876392	2	807859	0.081	0.26	78379	0.078	0.242
1	8876393	9823784	1	3045383	0.305	0.581	297696	0.298	0.576
1	9823785	11216664	0	10000000	1	1	1000000	1	1
1	11216665	11288758	1	4178002	0.418	0.581	411540	0.412	0.576
1	11288759	14373472	0	10000000	1	1	1000000	1	1
1	14373473	14420139	1	4248550	0.425	0.581	417884	0.418	0.576
1	14420140	14453002	2	1073142	0.107	0.268	103722	0.104	0.26
1	14453003	14461135	3	199223	0.02	0.08	18838	0.019	0.074
1	14461136	14489019	2	1082195	0.108	0.268	104591	0.105	0.26
1	14489020	14502161	1	4353315	0.435	0.581	428500	0.428	0.576
1	14502162	14579773	2	1004969	0.1	0.268	96914	0.097	0.26
1	14579774	14620369	1	4267883	0.427	0.581	419688	0.42	0.576
1	14620370	14796546	0	10000000	1	1	1000000	1	1
1	14796547	14917816	1	4059655	0.406	0.581	398583	0.399	0.576
1	14917817	15281666	2	743994	0.074	0.25	71399	0.071	0.228
1	15281667	15576104	1	3728801	0.373	0.581	366128	0.366	0.576
1	15576105	15814185	2	836382	0.084	0.265	80270	0.08	0.246
1	15814186	15843854	3	188836	0.019	0.08	17858	0.018	0.072
1	15843855	15900516	4	23137	0.002	0.014	2182	0.002	0.013
1	15900517	15918739	7	20	2e-06	2.22e-05	3	3e-06	2.66e-05
1	15918740	15954429	6	244	2.44e-05	0.000228	22	2.2e-05	0.000177
1	15954430	15968769	1	4348082	0.435	0.581	428924	0.429	0.576
1	15968770	16795201	2	551428	0.055	0.2	52429	0.052	0.183
1	16795202	17386879	1	3353438	0.335	0.581	328484	0.328	0.576
1	17386880	17511784	2	946932	0.095	0.268	91508	0.092	0.26
1	17511785	17576327	3	174230	0.017	0.077	16664	0.017	0.069
1	17576328	17633522	4	22994	0.002	0.014	2162	0.002	0.012
1	17633523	18689607	3	55922	0.006	0.03	5160	0.005	0.026
1	18689608	18765153	2	1010649	0.101	0.268	97323	0.097	0.26
1	18765154	18811668	1	4249439	0.425	0.581	418902	0.419	0.576
1	18811669	20557581	0	10000000	1	1	1000000	1	1
1	20557582	20623631	1	4192899	0.419	0.581	413214	0.413	0.576
1	20623632	20762132	0	10000000	1	1	1000000	1	1
1	20762133	21895802	1	2917954	0.292	0.581	285962	0.286	0.576
1	21895803	23734349	0	10000000	1	1	1000000	1	1
1	23734350	23945443	1	3872897	0.387	0.581	380747	0.381	0.576
1	23945444	28203652	0	10000000	1	1	1000000	1	1
1	28203653	28437823	1	3830111	0.383	0.581	376946	0.377	0.576
1	28437824	28864434	2	708650	0.071	0.242	68003	0.068	0.223
1	28864435	29220619	3	106792	0.011	0.054	9914	0.01	0.047
1	29220620	29540532	2	772045	0.077	0.254	74336	0.074	0.234
1	29540533	29620756	1	4153444	0.415	0.581	409577	0.41	0.576
1	29620757	31317529	0	10000000	1	1	1000000	1	1
1	31317530	31563980	1	3806204	0.381	0.581	374858	0.375	0.576
1	31563981	33085244	2	402680	0.04	0.153	38289	0.038	0.14
1	33085245	33324135	1	3820840	0.382	0.581	376101	0.376	0.576
1	33324136	33326681	2	1129035	0.113	0.268	109568	0.11	0.26
1	33326682	33444134	1	4064380	0.406	0.581	400840	0.401	0.576
1	33444135	33585070	2	927499	0.093	0.268	89532	0.09	0.258
1	33585071	33819830	1	3826868	0.383	0.581	376873	0.377	0.576
1	33819831	41565927	0	10000000	1	1	1000000	1	1
1	41565928	41702186	1	4021992	0.402	0.581	395534	0.396	0.576
1	41702187	42570802	0	10000000	1	1	1000000	1	1
1	42570803	42823366	1	3795406	0.38	0.581	373625	0.374	0.576
1	42823367	46359347	0	10000000	1	1	1000000	1	1
1	46359348	46461587	1	4100913	0.41	0.581	404365	0.404	0.576
1	46461588	49123431	0	10000000	1	1	1000000	1	1
1	49123432	50561884	1	2745438	0.275	0.581	268854	0.269	0.566
1	50561885	50935030	0	10000000	1	1	1000000	1	1
1	50935031	50964039	1	4299073	0.43	0.581	424364	0.424	0.576
1	50964040	51086336	2	948511	0.095	0.268	92305	0.092	0.26
1	51086337	51580636	3	90479	0.009	0.047	8576	0.009	0.041
1	51580637	53532920	4	2190	0	0.002	207	0	0.001
1	53532921	53554406	3	192545	0.019	0.08	18332	0.018	0.073
1	53554407	53569492	2	1104581	0.11	0.268	106958	0.107	0.26
1	53569493	53621345	1	4232701	0.423	0.581	416719	0.417	0.576
1	53621346	55596715	0	10000000	1	1	1000000	1	1
1	55596716	55784928	1	3917081	0.392	0.581	385087	0.385	0.576
1	55784929	55792925	2	1120627	0.112	0.268	108191	0.108	0.26
1	55792926	56589374	1	3164571	0.316	0.581	309864	0.31	0.576
1	56589375	56633821	2	1055272	0.106	0.268	102183	0.102	0.26
1	56633822	57266676	1	3311136	0.331	0.581	324813	0.325	0.576
1	57266677	57437734	0	10000000	1	1	1000000	1	1
1	57437735	57446318	1	4367968	0.437	0.581	431021	0.431	0.576
1	57446319	60066461	0	10000000	1	1	1000000	1	1
1	60066462	60279540	1	3868683	0.387	0.581	380490	0.38	0.576
1	60279541	62019304	0	10000000	1	1	1000000	1	1
1	62019305	62062972	1	4255178	0.426	0.581	419234	0.419	0.576
1	62062973	64017830	2	346352	0.035	0.133	32712	0.033	0.122
1	64017831	64018146	1	4396394	0.44	0.581	433635	0.434	0.576
1	64018147	64256017	0	10000000	1	1	1000000	1	1
1	64256018	65745730	1	2720183	0.272	0.581	265385	0.265	0.562
1	65745731	65808508	2	1026902	0.103	0.268	99228	0.099	0.26
1	65808509	66773045	1	3035231	0.304	0.581	296514	0.297	0.576
1	66773046	66879269	2	968250	0.097	0.268	93366	0.093	0.26
1	66879270	67926979	1	2972603	0.297	0.581	290951	0.291	0.576
1	67926980	68046524	2	951362	0.095	0.268	91991	0.092	0.26
1	68046525	68055347	3	199555	0.02	0.08	19064	0.019	0.074
1	68055348	68476977	2	710222	0.071	0.242	68260	0.068	0.223
1	68476978	68711839	3	126984	0.013	0.062	12061	0.012	0.054
1	68711840	68908869	2	870744	0.087	0.267	83903	0.084	0.25
1	68908870	71411340	1	2343837	0.234	0.532	228334	0.228	0.51
1	71411341	71458142	0	10000000	1	1	1000000	1	1
1	71458143	71693375	1	3827020	0.383	0.581	376270	0.376	0.576
1	71693376	72385094	0	10000000	1	1	1000000	1	1
1	72385095	72584184	1	3894310	0.389	0.581	382620	0.383	0.576
1	72584185	73613425	0	10000000	1	1	1000000	1	1
1	73613426	73743873	2	940434	0.094	0.268	90619	0.091	0.259
1	73743874	74185206	0	10000000	1	1	1000000	1	1
1	74185207	74406538	1	3851076	0.385	0.581	379249	0.379	0.576
1	74406539	83073267	0	10000000	1	1	1000000	1	1
1	83073268	83236125	1	3967551	0.397	0.581	390548	0.391	0.576
1	83236126	84197065	0	10000000	1	1	1000000	1	1
1	84197066	84745099	1	3397709	0.34	0.581	333160	0.333	0.576
1	84745100	90210820	0	10000000	1	1	1000000	1	1
1	90210821	90254411	1	4258885	0.426	0.581	419470	0.419	0.576
1	90254412	91618659	0	10000000	1	1	1000000	1	1
1	91618660	91619018	1	4395344	0.44	0.581	433019	0.433	0.576
1	91619019	91619462	2	1133849	0.113	0.268	109182	0.109	0.26
1	91619463	91919533	3	115208	0.012	0.057	10702	0.011	0.05
1	91919534	91962967	1	4256097	0.426	0.581	419576	0.42	0.576
1	91962968	92221607	0	10000000	1	1	1000000	1	1
1	92221608	92257079	1	4280406	0.428	0.581	422573	0.423	0.576
1	92257080	92670856	2	717189	0.072	0.244	68281	0.068	0.223
1	92670857	93897624	3	49446	0.005	0.027	4574	0.005	0.024
1	93897625	93995470	1	4112916	0.411	0.581	405408	0.405	0.576
1	93995471	102233833	0	10000000	1	1	1000000	1	1
1	102233834	102276143	1	4261316	0.426	0.581	419699	0.42	0.576
1	102276144	103755015	0	10000000	1	1	1000000	1	1
1	103755016	105736843	1	2511454	0.251	0.561	244369	0.244	0.535
1	105736844	106636191	0	10000000	1	1	1000000	1	1
1	106636192	106963817	1	3676021	0.368	0.581	361718	0.362	0.576
1	106963818	112724936	0	10000000	1	1	1000000	1	1
1	112724937	112888622	1	3967340	0.397	0.581	389973	0.39	0.576
1	112888623	117255311	0	10000000	1	1	1000000	1	1
1	117255312	117339614	1	4146483	0.415	0.581	407767	0.408	0.576
1	117339615	118157383	0	10000000	1	1	1000000	1	1
1	118157384	118198162	1	4265734	0.427	0.581	420060	0.42	0.576
1	118198163	158471998	0	10000000	1	1	1000000	1	1
1	158471999	158513048	1	4266990	0.427	0.581	420128	0.42	0.576
1	158513049	159456337	0	10000000	1	1	1000000	1	1
1	159456338	159619356	1	3971734	0.397	0.581	390387	0.39	0.576
1	159619357	164228867	0	10000000	1	1	1000000	1	1
1	164228868	164278205	1	4240249	0.424	0.581	417805	0.418	0.576
1	164278206	168954712	0	10000000	1	1	1000000	1	1
1	168954713	168954713	1	4392847	0.439	0.581	434308	0.434	0.576
1	168954714	169111035	0	10000000	1	1	1000000	1	1
1	169111036	169150333	1	4266534	0.427	0.581	421237	0.421	0.576
1	169150334	175891621	0	10000000	1	1	1000000	1	1
1	175891622	176237221	1	3651852	0.365	0.581	358583	0.359	0.576
1	176237222	178532222	0	10000000	1	1	1000000	1	1
1	178532223	179678611	1	2909818	0.291	0.581	284483	0.284	0.576
1	179678612	185796777	0	10000000	1	1	1000000	1	1
1	185796778	186113852	1	3692736	0.369	0.581	362633	0.363	0.576
1	186113853	190815815	0	10000000	1	1	1000000	1	1
1	190815816	191015089	1	3893669	0.389	0.581	383560	0.384	0.576
1	191015090	197313188	0	10000000	1	1	1000000	1	1
1	197313189	198414706	1	2937556	0.294	0.581	287797	0.288	0.576
1	198414707	206596298	0	10000000	1	1	1000000	1	1
1	206596299	206728034	1	4033176	0.403	0.581	394689	0.395	0.576
1	206728035	209105661	0	10000000	1	1	1000000	1	1
1	209105662	209209454	1	4096304	0.41	0.581	386799	0.387	0.576
1	209209455	210170914	0	10000000	1	1	1000000	1	1
1	210170915	210305881	1	4024248	0.402	0.581	367018	0.367	0.576
1	210305882	211114606	0	10000000	1	1	1000000	1	1
1	211114607	212700204	1	2672227	0.267	0.581	192691	0.193	0.443
1	212700205	214562112	0	10000000	1	1	1000000	1	1
1	214562113	214702719	1	4012408	0.401	0.581	95719	0.096	0.26
1	214702720	214939860	0	10000000	1	1	1000000	1	1
1	214939861	214958757	1	4329534	0.433	0.581	14966	0.015	0.064
1	214958758	214959994	2	1131407	0.113	0.268	54	5.4e-05	0.000416
1	214959995	214965100	8	2	2e-07	2.44e-06	0	0	0
1	214965101	214971131	17	0	0	0	0	0	0
1	214971132	214983816	16	0	0	0	0	0	0
1	214983817	214988244	7	18	1.8e-06	2.06e-05	0	0	0
1	214988245	215007029	2	1098197	0.11	0.268	87	8.7e-05	0.001
1	215007030	215093714	1	4135418	0.414	0.581	25478	0.025	0.096
1	215093715	215415619	0	10000000	1	1	1000000	1	1
1	215415620	215797021	1	3596477	0.36	0.581	110995	0.111	0.26
1	215797022	216765379	0	10000000	1	1	1000000	1	1
1	216765380	217101895	1	3663801	0.366	0.581	250447	0.25	0.544
1	217101896	224428260	0	10000000	1	1	1000000	1	1
1	224428261	224569921	1	4011372	0.401	0.581	394811	0.395	0.576
1	224569922	230324363	0	10000000	1	1	1000000	1	1
1	230324364	230459926	1	4023889	0.402	0.581	396420	0.396	0.576
1	230459927	234159460	0	10000000	1	1	1000000	1	1
1	234159461	234240465	1	4153975	0.415	0.581	409638	0.41	0.576
1	234240466	235354554	0	10000000	1	1	1000000	1	1
1	235354555	235478807	1	4051267	0.405	0.581	399139	0.399	0.576
1	235478808	235712787	2	838682	0.084	0.266	81029	0.081	0.247
1	235712788	235738515	1	4312894	0.431	0.581	425870	0.426	0.576
1	235738516	240919969	0	10000000	1	1	1000000	1	1
1	240919970	241188282	1	3743775	0.374	0.581	367100	0.367	0.576
1	241188283	241988259	0	10000000	1	1	1000000	1	1
1	241988260	242537612	1	3309750	0.331	0.581	324301	0.324	0.576
1	242537613	245730310	0	10000000	1	1	1000000	1	1
1	245730311	245822898	1	3576384	0.358	0.581	354158	0.354	0.576
1	245822899	245930100	2	695319	0.07	0.238	67685	0.068	0.222
1	245930101	245930314	1	3825951	0.383	0.581	379526	0.38	0.576
1	245930315	249250621	0	10000000	1	1	1000000	1	1
2	1	858167	0	10000000	1	1	1000000	1	1
2	858168	922539	4	977	9.77e-05	0.001	2026	0.002	0.012
2	922540	941020	5	72	7.2e-06	7.53e-05	271	0	0.002
2	941021	1033547	2	246488	0.025	0.096	95070	0.095	0.26
2	1033548	2183747	1	1489905	0.149	0.35	283277	0.283	0.576
2	2183748	3717566	0	10000000	1	1	1000000	1	1
2	3717567	4529407	1	2712601	0.271	0.581	307596	0.308	0.576
2	4529408	5253598	2	471830	0.047	0.175	55689	0.056	0.192
2	5253599	6794643	1	2528047	0.253	0.563	262237	0.262	0.558
2	6794644	6884149	2	941245	0.094	0.268	95232	0.095	0.26
2	6884150	7063374	1	3847266	0.385	0.581	386611	0.387	0.576
2	7063375	11015806	0	10000000	1	1	1000000	1	1
2	11015807	11081762	1	4192743	0.419	0.581	413239	0.413	0.576
2	11081763	21581463	0	10000000	1	1	1000000	1	1
2	21581464	21628549	1	4246424	0.425	0.581	418222	0.418	0.576
2	21628550	24044351	0	10000000	1	1	1000000	1	1
2	24044352	24448075	1	3571761	0.357	0.581	350521	0.351	0.576
2	24448076	25532020	0	10000000	1	1	1000000	1	1
2	25532021	26127890	1	3347702	0.335	0.581	327869	0.328	0.576
2	26127891	28645801	0	10000000	1	1	1000000	1	1
2	28645802	28728254	1	4148337	0.415	0.581	409176	0.409	0.576
2	28728255	31767130	0	10000000	1	1	1000000	1	1
2	31767131	34062730	1	2406787	0.241	0.543	232990	0.233	0.517
2	34062731	36132942	0	10000000	1	1	1000000	1	1
2	36132943	36180242	1	4247175	0.425	0.581	417902	0.418	0.576
2	36180243	39532080	0	10000000	1	1	1000000	1	1
2	39532081	41839186	1	2402856	0.24	0.542	233017	0.233	0.517
2	41839187	42255079	0	10000000	1	1	1000000	1	1
2	42255080	44149441	1	2542984	0.254	0.565	246911	0.247	0.538
2	44149442	44726639	2	638387	0.064	0.224	60851	0.061	0.205
2	44726640	44875897	1	3996067	0.4	0.581	392621	0.393	0.576
2	44875898	45298179	0	10000000	1	1	1000000	1	1
2	45298180	46039147	1	3211690	0.321	0.581	313555	0.314	0.576
2	46039148	48218123	0	10000000	1	1	1000000	1	1
2	48218124	48318158	1	4105479	0.411	0.581	404282	0.404	0.576
2	48318159	50328061	0	10000000	1	1	1000000	1	1
2	50328062	50373986	1	4246484	0.425	0.581	419337	0.419	0.576
2	50373987	50375871	2	1129071	0.113	0.268	110030	0.11	0.26
2	50375872	50920872	1	3397886	0.34	0.581	333269	0.333	0.576
2	50920873	51082902	0	10000000	1	1	1000000	1	1
2	51082903	51438591	1	3635589	0.364	0.581	356491	0.356	0.576
2	51438592	55091792	0	10000000	1	1	1000000	1	1
2	55091793	55186394	1	4120169	0.412	0.581	406007	0.406	0.576
2	55186395	55446355	0	10000000	1	1	1000000	1	1
2	55446356	55963418	1	3432576	0.343	0.581	336506	0.337	0.576
2	55963419	58386999	0	10000000	1	1	1000000	1	1
2	58387000	61554288	1	2187502	0.219	0.504	211526	0.212	0.48
2	61554289	61604382	2	1047573	0.105	0.268	101740	0.102	0.26
2	61604383	61605378	3	203474	0.02	0.08	19321	0.019	0.074
2	61605379	61749689	4	18060	0.002	0.012	1638	0.002	0.01
2	61749690	61832386	5	2104	0.00021	0.002	196	0	0.001
2	61832387	61957981	6	150	1.5e-05	0.000152	8	8e-06	6.95e-05
2	61957982	62042152	4	21107	0.002	0.013	1986	0.002	0.012
2	62042153	62057317	3	196087	0.02	0.08	18558	0.019	0.073
2	62057318	62300074	2	832883	0.083	0.265	80645	0.081	0.246
2	62300075	62539349	1	3822795	0.382	0.581	376148	0.376	0.576
2	62539350	70202612	0	10000000	1	1	1000000	1	1
2	70202613	70312192	1	4083390	0.408	0.581	401585	0.402	0.576
2	70312193	70554285	2	831738	0.083	0.265	80462	0.08	0.246
2	70554286	70615184	1	4208759	0.421	0.581	414889	0.415	0.576
2	70615185	80972176	0	10000000	1	1	1000000	1	1
2	80972177	81005356	1	4286402	0.429	0.581	422815	0.423	0.576
2	81005357	81290284	2	798586	0.08	0.259	77039	0.077	0.239
2	81290285	82509665	1	2864409	0.286	0.581	280149	0.28	0.576
2	82509666	84428818	0	10000000	1	1	1000000	1	1
2	84428819	84437352	1	4364389	0.436	0.581	431508	0.432	0.576
2	84437353	102930880	0	10000000	1	1	1000000	1	1
2	102930881	102955468	2	1088407	0.109	0.268	105611	0.106	0.26
2	102955469	129996745	0	10000000	1	1	1000000	1	1
2	129996746	130360682	1	3622752	0.362	0.581	355623	0.356	0.576
2	130360683	135430708	0	10000000	1	1	1000000	1	1
2	135430709	136602291	1	2893578	0.289	0.581	266360	0.266	0.563
2	136602292	141312214	0	10000000	1	1	1000000	1	1
2	141312215	141324976	1	4351814	0.435	0.581	205247	0.205	0.468
2	141324977	141682160	2	747868	0.075	0.25	4015	0.004	0.021
2	141682161	141858423	3	139545	0.014	0.066	28	2.8e-05	0.00022
2	141858424	141882708	4	25703	0.003	0.015	0	0	0
2	141882709	141941818	5	2445	0.000245	0.002	0	0	0
2	141941819	141998789	6	201	2.01e-05	0.000197	0	0	0
2	141998790	142013611	5	2908	0.000291	0.002	0	0	0
2	142013612	142075728	6	204	2.04e-05	0.000199	0	0	0
2	142075729	142091109	5	2910	0.000291	0.002	0	0	0
2	142091110	142167237	4	21697	0.002	0.014	0	0	0
2	142167238	142291181	3	153902	0.015	0.071	33	3.3e-05	0.00025
2	142291182	142349495	2	1033783	0.103	0.268	5311	0.005	0.027
2	142349496	142856784	1	3441645	0.344	0.581	85785	0.086	0.253
2	142856785	154144477	0	10000000	1	1	1000000	1	1
2	154144478	154912289	1	3190940	0.319	0.581	312074	0.312	0.576
2	154912290	165042063	0	10000000	1	1	1000000	1	1
2	165042064	165134402	1	4127281	0.413	0.581	406408	0.406	0.576
2	165134403	167494249	0	10000000	1	1	1000000	1	1
2	167494250	167534626	2	1061951	0.106	0.268	102703	0.103	0.26
2	167534627	178179021	0	10000000	1	1	1000000	1	1
2	178179022	178270395	1	4128030	0.413	0.581	407257	0.407	0.576
2	178270396	178426792	0	10000000	1	1	1000000	1	1
2	178426793	178481818	1	4224699	0.422	0.581	416482	0.416	0.576
2	178481819	192654007	0	10000000	1	1	1000000	1	1
2	192654008	192798959	1	4006191	0.401	0.581	393672	0.394	0.576
2	192798960	201739326	0	10000000	1	1	1000000	1	1
2	201739327	204783582	1	2213145	0.221	0.508	214453	0.214	0.485
2	204783583	205460853	0	10000000	1	1	1000000	1	1
2	205460854	205563587	1	4097594	0.41	0.581	403376	0.403	0.576
2	205563588	212975392	0	10000000	1	1	1000000	1	1
2	212975393	213941131	1	3033647	0.303	0.581	297129	0.297	0.576
2	213941132	217153079	0	10000000	1	1	1000000	1	1
2	217153080	217258563	1	4094125	0.409	0.581	402179	0.402	0.576
2	217258564	220803858	0	10000000	1	1	1000000	1	1
2	220803859	220848941	1	4250930	0.425	0.581	419139	0.419	0.576
2	220848942	222917490	0	10000000	1	1	1000000	1	1
2	222917491	222960020	1	4261145	0.426	0.581	419728	0.42	0.576
2	222960021	223133319	2	893804	0.089	0.268	86705	0.087	0.254
2	223133320	223293168	1	3972806	0.397	0.581	390691	0.391	0.576
2	223293169	223971972	0	10000000	1	1	1000000	1	1
2	223971973	223978596	2	1121857	0.112	0.268	109138	0.109	0.26
2	223978597	226783633	0	10000000	1	1	1000000	1	1
2	226783634	227900419	1	2929015	0.293	0.581	285567	0.286	0.576
2	227900420	227922014	0	10000000	1	1	1000000	1	1
2	227922015	228030361	1	4087676	0.409	0.581	401948	0.402	0.576
2	228030362	228393823	2	743963	0.074	0.25	71345	0.071	0.228
2	228393824	228725864	1	3671987	0.367	0.581	359683	0.36	0.576
2	228725865	233482037	0	10000000	1	1	1000000	1	1
2	233482038	233636450	1	3982660	0.398	0.581	391557	0.392	0.576
2	233636451	234708569	0	10000000	1	1	1000000	1	1
2	234708570	234829900	1	4030900	0.403	0.581	397630	0.398	0.576
2	234829901	236520937	0	10000000	1	1	1000000	1	1
2	236520938	237099438	1	3228943	0.323	0.581	317783	0.318	0.576
2	237099439	237802803	0	10000000	1	1	1000000	1	1
2	237802804	237841705	1	4047783	0.405	0.581	400381	0.4	0.576
2	237841706	238493117	0	10000000	1	1	1000000	1	1
2	238493118	239348995	1	2706627	0.271	0.581	265602	0.266	0.562
2	239348996	239503876	0	10000000	1	1	1000000	1	1
2	239503877	239537238	1	3794584	0.379	0.581	376356	0.376	0.576
2	239537239	241348876	0	10000000	1	1	1000000	1	1
2	241348877	242502642	1	1199653	0.12	0.283	126141	0.126	0.295
2	242502643	243199373	0	10000000	1	1	1000000	1	1
3	1	325067	0	10000000	1	1	1000000	1	1
3	325068	435647	3	2206	0.000221	0.002	14914	0.015	0.064
3	435648	842114	2	56769	0.006	0.031	68830	0.069	0.224
3	842115	1206695	1	1662879	0.166	0.388	354983	0.355	0.576
3	1206696	1460963	2	252176	0.025	0.098	79017	0.079	0.243
3	1460964	1874179	1	2206276	0.221	0.507	348579	0.349	0.576
3	1874180	3959009	0	10000000	1	1	1000000	1	1
3	3959010	4329655	1	3189084	0.319	0.581	354279	0.354	0.576
3	4329656	4386593	0	10000000	1	1	1000000	1	1
3	4386594	4432032	1	3893772	0.389	0.581	418623	0.419	0.576
3	4432033	4491261	2	851816	0.085	0.267	99960	0.1	0.26
3	4491262	4506619	1	4006099	0.401	0.581	428134	0.428	0.576
3	4506620	7021094	0	10000000	1	1	1000000	1	1
3	7021095	7309658	1	3660296	0.366	0.581	366898	0.367	0.576
3	7309659	7839476	0	10000000	1	1	1000000	1	1
3	7839477	7843918	1	4337083	0.434	0.581	431990	0.432	0.576
3	7843919	8455926	0	10000000	1	1	1000000	1	1
3	8455927	9050155	1	3337705	0.334	0.581	327999	0.328	0.576
3	9050156	9163266	0	10000000	1	1	1000000	1	1
3	9163267	9271493	1	4083358	0.408	0.581	402605	0.403	0.576
3	9271494	9517576	0	10000000	1	1	1000000	1	1
3	9517577	9952787	1	3530217	0.353	0.581	346505	0.347	0.576
3	9952788	9997053	2	1054823	0.105	0.268	102011	0.102	0.26
3	9997054	10087637	3	164632	0.016	0.075	15615	0.016	0.066
3	10087638	10158301	4	22218	0.002	0.014	2069	0.002	0.012
3	10158302	10181239	5	2810	0.000281	0.002	244	0.000244	0.002
3	10181240	10198846	6	275	2.75e-05	0.00025	20	2e-05	0.000165
3	10198847	10237297	5	2697	0.00027	0.002	221	0.000221	0.002
3	10237298	10301300	4	22729	0.002	0.014	2092	0.002	0.012
3	10301301	10335786	2	1071859	0.107	0.268	104178	0.104	0.26
3	10335787	10356146	1	4329756	0.433	0.581	427532	0.428	0.576
3	10356147	10441146	0	10000000	1	1	1000000	1	1
3	10441147	10484726	1	4258481	0.426	0.581	420006	0.42	0.576
3	10484727	11523669	0	10000000	1	1	1000000	1	1
3	11523670	11669548	1	4004315	0.4	0.581	394994	0.395	0.576
3	11669549	18768850	0	10000000	1	1	1000000	1	1
3	18768851	19103225	1	3668847	0.367	0.581	360649	0.361	0.576
3	19103226	19103301	2	1135942	0.114	0.268	110532	0.111	0.26
3	19103302	19490425	1	3591998	0.359	0.581	353144	0.353	0.576
3	19490426	21718111	0	10000000	1	1	1000000	1	1
3	21718112	22227368	1	3443043	0.344	0.581	337629	0.338	0.576
3	22227369	22737462	0	10000000	1	1	1000000	1	1
3	22737463	23217337	1	3475848	0.348	0.581	341031	0.341	0.576
3	23217338	23542014	2	769986	0.077	0.254	74247	0.074	0.234
3	23542015	23542984	1	4394336	0.439	0.581	434461	0.434	0.576
3	23542985	24163963	0	10000000	1	1	1000000	1	1
3	24163964	25164223	1	3009787	0.301	0.581	295002	0.295	0.576
3	25164224	26466136	0	10000000	1	1	1000000	1	1
3	26466137	26523122	2	1035899	0.104	0.268	100543	0.101	0.26
3	26523123	26542962	1	4330785	0.433	0.581	427660	0.428	0.576
3	26542963	26722139	2	889246	0.089	0.268	85790	0.086	0.253
3	26722140	26783236	1	4206886	0.421	0.581	415006	0.415	0.576
3	26783237	28714732	0	10000000	1	1	1000000	1	1
3	28714733	28753098	1	4272541	0.427	0.581	420991	0.421	0.576
3	28753099	32024277	0	10000000	1	1	1000000	1	1
3	32024278	32141966	1	4062391	0.406	0.581	400388	0.4	0.576
3	32141967	32330610	2	879289	0.088	0.268	84563	0.085	0.251
3	32330611	33529559	3	50494	0.005	0.028	4728	0.005	0.024
3	33529560	33689633	2	907418	0.091	0.268	87825	0.088	0.256
3	33689634	33850149	1	3972491	0.397	0.581	391084	0.391	0.576
3	33850150	36138724	0	10000000	1	1	1000000	1	1
3	36138725	36186173	1	4244596	0.424	0.581	418250	0.418	0.576
3	36186174	41390138	0	10000000	1	1	1000000	1	1
3	41390139	42091744	1	3244895	0.324	0.581	317996	0.318	0.576
3	42091745	50033227	0	10000000	1	1	1000000	1	1
3	50033228	50693998	1	3287790	0.329	0.581	321469	0.321	0.576
3	50693999	52264906	0	10000000	1	1	1000000	1	1
3	52264907	52596398	1	3674874	0.367	0.581	357287	0.357	0.576
3	52596399	54326490	0	10000000	1	1	1000000	1	1
3	54326491	54611753	1	3745245	0.375	0.581	352373	0.352	0.576
3	54611754	57522949	0	10000000	1	1	1000000	1	1
3	57522950	58071644	1	3394440	0.339	0.581	253482	0.253	0.547
3	58071645	59491417	0	10000000	1	1	1000000	1	1
3	59491418	59531991	1	4265647	0.427	0.581	225154	0.225	0.504
3	59531992	59811604	0	10000000	1	1	1000000	1	1
3	59811605	59873355	1	4205773	0.421	0.581	168562	0.169	0.391
3	59873356	60066610	2	875299	0.088	0.267	5882	0.006	0.03
3	60066611	60307953	1	3815691	0.382	0.581	50324	0.05	0.177
3	60307954	60308078	3	203838	0.02	0.08	34	3.4e-05	0.000264
3	60308079	60309540	4	28161	0.003	0.016	1	1e-06	9.34e-06
3	60309541	60359318	5	2529	0.000253	0.002	0	0	0
3	60359319	60377541	4	26361	0.003	0.016	1	1e-06	9.34e-06
3	60377542	60410186	5	2689	0.000269	0.002	0	0	0
3	60410187	60448591	7	10	1e-06	1.18e-05	0	0	0
3	60448592	60461877	6	246	2.46e-05	0.000228	0	0	0
3	60461878	60491102	5	2731	0.000273	0.002	0	0	0
3	60491103	60536420	6	216	2.16e-05	0.000207	0	0	0
3	60536421	60536552	5	3129	0.000313	0.002	0	0	0
3	60536553	60569815	4	24929	0.002	0.015	0	0	0
3	60569816	60674209	3	159698	0.016	0.073	24	2.4e-05	0.000193
3	60674210	60720891	2	1049954	0.105	0.268	4652	0.005	0.024
3	60720892	60787735	1	4189764	0.419	0.581	111152	0.111	0.261
3	60787736	61670136	0	10000000	1	1	1000000	1	1
3	61670137	61961801	1	3734401	0.373	0.581	216561	0.217	0.489
3	61961802	62012687	2	1046497	0.105	0.268	43900	0.044	0.157
3	62012688	62078923	1	4194980	0.419	0.581	285194	0.285	0.576
3	62078924	62304319	0	10000000	1	1	1000000	1	1
3	62304320	62612280	1	3709007	0.371	0.581	259237	0.259	0.556
3	62612281	62773970	0	10000000	1	1	1000000	1	1
3	62773971	63070262	1	3726377	0.373	0.581	282491	0.282	0.576
3	63070263	65712132	0	10000000	1	1	1000000	1	1
3	65712133	65732674	3	192430	0.019	0.08	15192	0.015	0.065
3	65732675	65770978	2	1064963	0.106	0.268	91911	0.092	0.26
3	65770979	65794967	1	4315342	0.432	0.581	404156	0.404	0.576
3	65794968	65837994	2	1056920	0.106	0.268	91367	0.091	0.26
3	65837995	65852597	1	4345722	0.435	0.581	408072	0.408	0.576
3	65852598	67345222	0	10000000	1	1	1000000	1	1
3	67345223	67463064	1	4067289	0.407	0.581	391790	0.392	0.576
3	67463065	67690498	2	845145	0.085	0.267	77762	0.078	0.241
3	67690499	67856341	1	3963802	0.396	0.581	383259	0.383	0.576
3	67856342	71365370	0	10000000	1	1	1000000	1	1
3	71365371	71379545	1	4348659	0.435	0.581	429176	0.429	0.576
3	71379546	71425370	2	1054654	0.105	0.268	101980	0.102	0.26
3	71425371	71744099	1	3690546	0.369	0.581	362443	0.362	0.576
3	71744100	72895344	0	10000000	1	1	1000000	1	1
3	72895345	72948907	2	1039613	0.104	0.268	100959	0.101	0.26
3	72948908	73004056	3	176682	0.018	0.078	16882	0.017	0.07
3	73004057	73040515	4	24569	0.002	0.015	2269	0.002	0.013
3	73040516	73058719	3	193737	0.019	0.08	18600	0.019	0.073
3	73058720	73164651	2	966606	0.097	0.268	93531	0.094	0.26
3	73164652	78571056	1	1834052	0.183	0.427	176888	0.177	0.409
3	78571057	79556483	2	506436	0.051	0.185	48448	0.048	0.171
3	79556484	79594835	3	184920	0.018	0.08	17480	0.017	0.071
3	79594836	79613731	2	1098103	0.11	0.268	106606	0.107	0.26
3	79613732	80300744	1	3260362	0.326	0.581	319215	0.319	0.576
3	80300745	80547243	2	828326	0.083	0.264	79524	0.08	0.245
3	80547244	80595022	3	180568	0.018	0.078	17153	0.017	0.071
3	80595023	81611837	2	499434	0.05	0.183	47425	0.047	0.168
3	81611838	81668050	1	4218415	0.422	0.581	415778	0.416	0.576
3	81668051	82922578	0	10000000	1	1	1000000	1	1
3	82922579	83611405	1	3256522	0.326	0.581	318094	0.318	0.576
3	83611406	85130642	2	403121	0.04	0.153	37983	0.038	0.139
3	85130643	85499034	1	3617780	0.362	0.581	354976	0.355	0.576
3	85499035	85591108	2	986289	0.099	0.268	95226	0.095	0.26
3	85591109	86794501	1	2876339	0.288	0.581	279687	0.28	0.576
3	86794502	89484267	0	10000000	1	1	1000000	1	1
3	89484268	93597666	1	2013578	0.201	0.467	193383	0.193	0.444
3	93597667	95762817	2	323577	0.032	0.125	30361	0.03	0.113
3	95762818	97384488	1	2655158	0.266	0.581	258276	0.258	0.555
3	97384489	99105576	0	10000000	1	1	1000000	1	1
3	99105577	99111370	1	4377653	0.438	0.581	432412	0.432	0.576
3	99111371	106119440	0	10000000	1	1	1000000	1	1
3	106119441	106438038	1	3692681	0.369	0.581	362767	0.363	0.576
3	106438039	111942866	0	10000000	1	1	1000000	1	1
3	111942867	111971333	1	4303953	0.43	0.581	423317	0.423	0.576
3	111971334	116284939	0	10000000	1	1	1000000	1	1
3	116284940	116445081	1	3973990	0.397	0.581	391525	0.392	0.576
3	116445082	116445500	2	1132547	0.113	0.268	109925	0.11	0.26
3	116445501	116686381	3	125826	0.013	0.061	11984	0.012	0.054
3	116686382	116831425	4	17795	0.002	0.012	1695	0.002	0.01
3	116831426	116921731	3	164366	0.016	0.075	15523	0.016	0.066
3	116921732	116943010	1	4326154	0.433	0.581	426850	0.427	0.576
3	116943011	133806583	0	10000000	1	1	1000000	1	1
3	133806584	133931135	1	4050424	0.405	0.581	398480	0.398	0.576
3	133931136	134316377	0	10000000	1	1	1000000	1	1
3	134316378	134437954	1	4056287	0.406	0.581	399209	0.399	0.576
3	134437955	135021124	2	634493	0.063	0.223	60938	0.061	0.205
3	135021125	139160674	1	2009292	0.201	0.466	193714	0.194	0.444
3	139160675	139199262	2	1063932	0.106	0.268	102905	0.103	0.26
3	139199263	139723808	1	3423111	0.342	0.581	336056	0.336	0.576
3	139723809	139826734	0	10000000	1	1	1000000	1	1
3	139826735	139848097	1	4325145	0.433	0.581	426973	0.427	0.576
3	139848098	141375836	0	10000000	1	1	1000000	1	1
3	141375837	141537930	1	3969499	0.397	0.581	390172	0.39	0.576
3	141537931	142343552	2	556437	0.056	0.201	52852	0.053	0.183
3	142343553	143681441	1	2798963	0.28	0.581	272477	0.272	0.571
3	143681442	146311277	0	10000000	1	1	1000000	1	1
3	146311278	147367051	1	2970386	0.297	0.581	290164	0.29	0.576
3	147367052	150911404	0	10000000	1	1	1000000	1	1
3	150911405	152761774	1	2563039	0.256	0.568	249360	0.249	0.542
3	152761775	154731378	0	10000000	1	1	1000000	1	1
3	154731379	155034426	1	3714483	0.371	0.581	364813	0.365	0.576
3	155034427	163834153	0	10000000	1	1	1000000	1	1
3	163834154	163909947	1	4167808	0.417	0.581	409634	0.41	0.576
3	163909948	170018938	0	10000000	1	1	1000000	1	1
3	170018939	171255913	1	2854691	0.285	0.581	278702	0.279	0.576
3	171255914	171307592	2	1042494	0.104	0.268	100647	0.101	0.26
3	171307593	171307593	3	204059	0.02	0.08	19360	0.019	0.074
3	171307594	171514831	2	861235	0.086	0.267	82968	0.083	0.249
3	171514832	171646042	1	4033352	0.403	0.581	396675	0.397	0.576
3	171646043	172121903	0	10000000	1	1	1000000	1	1
3	172121904	172314679	1	3907780	0.391	0.581	384065	0.384	0.576
3	172314680	172730693	0	10000000	1	1	1000000	1	1
3	172730694	174814398	1	2473847	0.247	0.554	240373	0.24	0.529
3	174814399	175222760	2	717393	0.072	0.244	68788	0.069	0.224
3	175222761	175222761	3	203579	0.02	0.08	19382	0.019	0.074
3	175222762	175684259	2	690105	0.069	0.237	66321	0.066	0.218
3	175684260	177067086	1	2772758	0.277	0.581	270913	0.271	0.569
3	177067087	177196080	2	941533	0.094	0.268	90975	0.091	0.26
3	177196081	177346889	3	145701	0.015	0.069	13705	0.014	0.06
3	177346890	177819411	2	684818	0.068	0.235	65534	0.066	0.216
3	177819412	178227350	1	3565526	0.357	0.581	349679	0.35	0.576
3	178227351	178344589	2	955911	0.096	0.268	92326	0.092	0.26
3	178344590	178959359	1	3330968	0.333	0.581	325601	0.326	0.576
3	178959360	179075462	0	10000000	1	1	1000000	1	1
3	179075463	183049777	1	2035125	0.204	0.471	195954	0.196	0.449
3	183049778	183091474	2	1059859	0.106	0.268	102266	0.102	0.26
3	183091475	183350348	1	3787126	0.379	0.581	371918	0.372	0.576
3	183350349	183480903	2	939572	0.094	0.268	90445	0.09	0.259
3	183480904	185234542	1	2600550	0.26	0.573	252757	0.253	0.546
3	185234543	185335708	2	974331	0.097	0.268	94274	0.094	0.26
3	185335709	185442453	3	158999	0.016	0.073	14991	0.015	0.064
3	185442454	185529080	4	21217	0.002	0.013	2017	0.002	0.012
3	185529081	186698098	1	2895492	0.29	0.581	283273	0.283	0.576
3	186698099	189339765	0	10000000	1	1	1000000	1	1
3	189339766	189398397	1	4194805	0.419	0.581	413217	0.413	0.576
3	189398398	194285512	0	10000000	1	1	1000000	1	1
3	194285513	194374690	1	3634095	0.363	0.581	359945	0.36	0.576
3	194374691	194381742	2	858335	0.086	0.267	84296	0.084	0.251
3	194381743	194405888	1	3810646	0.381	0.581	378207	0.378	0.576
3	194405889	198022430	0	10000000	1	1	1000000	1	1
4	1	200630	0	10000000	1	1	1000000	1	1
4	200631	1053172	2	18619	0.002	0.012	51108	0.051	0.179
4	1053173	4316735	1	1257955	0.126	0.296	209078	0.209	0.476
4	4316736	4374476	2	845478	0.085	0.267	99839	0.1	0.26
4	4374477	4685736	1	3347294	0.335	0.581	362967	0.363	0.576
4	4685737	10324311	0	10000000	1	1	1000000	1	1
4	10324312	10346550	1	4322977	0.432	0.581	426147	0.426	0.576
4	10346551	10407533	0	10000000	1	1	1000000	1	1
4	10407534	10577511	1	3954030	0.395	0.581	389125	0.389	0.576
4	10577512	12639727	0	10000000	1	1	1000000	1	1
4	12639728	12679774	1	4268227	0.427	0.581	421721	0.422	0.576
4	12679775	12914708	0	10000000	1	1	1000000	1	1
4	12914709	12999236	1	4145987	0.415	0.581	408716	0.409	0.576
4	12999237	13041361	2	1058498	0.106	0.268	103139	0.103	0.26
4	13041362	13217219	1	3940307	0.394	0.581	388059	0.388	0.576
4	13217220	13883152	0	10000000	1	1	1000000	1	1
4	13883153	14008860	1	4044896	0.404	0.581	399080	0.399	0.576
4	14008861	14381366	0	10000000	1	1	1000000	1	1
4	14381367	14407239	1	4309468	0.431	0.581	425045	0.425	0.576
4	14407240	14407260	2	1134104	0.113	0.268	110121	0.11	0.26
4	14407261	14581434	1	3943750	0.394	0.581	388064	0.388	0.576
4	14581435	14620966	2	1062890	0.106	0.268	103107	0.103	0.26
4	14620967	14765943	1	4004520	0.4	0.581	394292	0.394	0.576
4	14765944	15197859	0	10000000	1	1	1000000	1	1
4	15197860	15326430	1	4038903	0.404	0.581	398282	0.398	0.576
4	15326431	17465215	0	10000000	1	1	1000000	1	1
4	17465216	17684950	1	3856367	0.386	0.581	378883	0.379	0.576
4	17684951	17697687	2	1110594	0.111	0.268	107539	0.108	0.26
4	17697688	17901352	1	3885665	0.389	0.581	382126	0.382	0.576
4	17901353	18922477	0	10000000	1	1	1000000	1	1
4	18922478	18922513	1	4398306	0.44	0.581	434480	0.434	0.576
4	18922514	18937351	2	1106556	0.111	0.268	107504	0.108	0.26
4	18937352	19275425	0	10000000	1	1	1000000	1	1
4	19275426	19326717	1	4235312	0.424	0.581	417962	0.418	0.576
4	19326718	19751187	0	10000000	1	1	1000000	1	1
4	19751188	20193878	1	3521657	0.352	0.581	345193	0.345	0.576
4	20193879	21734788	0	10000000	1	1	1000000	1	1
4	21734789	21875811	1	4012013	0.401	0.581	395490	0.395	0.576
4	21875812	22137682	2	815692	0.082	0.262	78555	0.079	0.243
4	22137683	22432693	1	3726430	0.373	0.581	366863	0.367	0.576
4	22432694	24142611	0	10000000	1	1	1000000	1	1
4	24142612	24188268	1	4249818	0.425	0.581	418436	0.418	0.576
4	24188269	25403265	0	10000000	1	1	1000000	1	1
4	25403266	25934739	1	3415182	0.342	0.581	334350	0.334	0.576
4	25934740	25969494	2	1071688	0.107	0.268	103609	0.104	0.26
4	25969495	26057613	1	4136677	0.414	0.581	406701	0.407	0.576
4	26057614	26268630	0	10000000	1	1	1000000	1	1
4	26268631	26422506	1	3984456	0.398	0.581	391694	0.392	0.576
4	26422507	26439631	2	1102290	0.11	0.268	106964	0.107	0.26
4	26439632	26897058	1	3499733	0.35	0.581	343432	0.343	0.576
4	26897059	27101261	0	10000000	1	1	1000000	1	1
4	27101262	27391999	1	3732038	0.373	0.581	366564	0.367	0.576
4	27392000	30455149	0	10000000	1	1	1000000	1	1
4	30455150	30644080	1	3914824	0.391	0.581	384104	0.384	0.576
4	30644081	31306115	0	10000000	1	1	1000000	1	1
4	31306116	31358792	1	4231295	0.423	0.581	415947	0.416	0.576
4	31358793	34470779	0	10000000	1	1	1000000	1	1
4	34470780	34602382	1	4032360	0.403	0.581	397069	0.397	0.576
4	34602383	35470858	0	10000000	1	1	1000000	1	1
4	35470859	35477590	1	4373106	0.437	0.581	430705	0.431	0.576
4	35477591	35495805	2	1099923	0.11	0.268	106019	0.106	0.26
4	35495806	35508369	1	4353745	0.435	0.581	428694	0.429	0.576
4	35508370	35979626	0	10000000	1	1	1000000	1	1
4	35979627	36029104	1	4238512	0.424	0.581	417242	0.417	0.576
4	36029105	36107494	2	1004546	0.1	0.268	97287	0.097	0.26
4	36107495	37294657	1	2885881	0.289	0.581	280717	0.281	0.576
4	37294658	37385009	2	988518	0.099	0.268	95256	0.095	0.26
4	37385010	37760572	3	103717	0.01	0.053	9767	0.01	0.046
4	37760573	38006182	2	829535	0.083	0.264	79695	0.08	0.245
4	38006183	38026389	3	193588	0.019	0.08	18265	0.018	0.073
4	38026390	38195370	2	899173	0.09	0.268	86350	0.086	0.254
4	38195371	38511044	3	112961	0.011	0.056	10528	0.011	0.049
4	38511045	38591172	4	21775	0.002	0.014	1998	0.002	0.012
4	38591173	38648702	3	176415	0.018	0.078	16590	0.017	0.069
4	38648703	38705257	4	23209	0.002	0.014	2182	0.002	0.013
4	38705258	38776941	3	170911	0.017	0.076	16103	0.016	0.068
4	38776942	38777058	8	0	0	0	2	2e-06	1.81e-05
4	38777059	38820985	9	0	0	0	0	0	0
4	38820986	38918517	10	0	0	0	0	0	0
4	38918518	39084107	11	0	0	0	0	0	0
4	39084108	39151673	12	0	0	0	0	0	0
4	39151674	39151736	11	0	0	0	0	0	0
4	39151737	39240982	10	0	0	0	0	0	0
4	39240983	39671141	9	0	0	0	0	0	0
4	39671142	40040475	10	0	0	0	0	0	0
4	40040476	40188494	11	0	0	0	0	0	0
4	40188495	40343424	10	0	0	0	0	0	0
4	40343425	40558019	9	0	0	0	0	0	0
4	40558020	40927355	8	1	1e-07	1.25e-06	0	0	0
4	40927356	40946224	7	21	2.1e-06	2.31e-05	3	3e-06	2.66e-05
4	40946225	41030110	6	205	2.05e-05	0.000199	15	1.5e-05	0.000127
4	41030111	41030308	5	3095	0.00031	0.002	298	0.000298	0.002
4	41030309	41044938	4	26638	0.003	0.016	2535	0.003	0.014
4	41044939	41436527	2	727236	0.073	0.246	69695	0.07	0.225
4	41436528	41556422	1	4058392	0.406	0.581	399526	0.4	0.576
4	41556423	42050767	0	10000000	1	1	1000000	1	1
4	42050768	42609463	1	3386324	0.339	0.581	331745	0.332	0.576
4	42609464	42727694	2	953558	0.095	0.268	92001	0.092	0.26
4	42727695	43776675	1	2976467	0.298	0.581	290863	0.291	0.576
4	43776676	47466020	0	10000000	1	1	1000000	1	1
4	47466021	52860156	1	1836308	0.184	0.427	175628	0.176	0.406
4	52860157	56573186	0	10000000	1	1	1000000	1	1
4	56573187	56980230	1	3562923	0.356	0.581	349521	0.35	0.576
4	56980231	57552809	2	638731	0.064	0.224	61320	0.061	0.206
4	57552810	57749080	3	135509	0.014	0.065	12834	0.013	0.057
4	57749081	58076315	2	767205	0.077	0.253	74001	0.074	0.233
4	58076316	58770872	3	74649	0.007	0.04	6912	0.007	0.034
4	58770873	58796326	2	1088062	0.109	0.268	105834	0.106	0.26
4	58796327	61836633	1	2213866	0.221	0.508	215186	0.215	0.487
4	61836634	65854951	0	10000000	1	1	1000000	1	1
4	65854952	67500915	1	2645262	0.265	0.581	256944	0.257	0.553
4	67500916	69768965	0	10000000	1	1	1000000	1	1
4	69768966	71619375	1	2559278	0.256	0.567	248759	0.249	0.541
4	71619376	77910529	0	10000000	1	1	1000000	1	1
4	77910530	78090554	1	3934101	0.393	0.581	386709	0.387	0.576
4	78090555	78157898	2	1021651	0.102	0.268	98539	0.099	0.26
4	78157899	78167931	3	198423	0.02	0.08	18880	0.019	0.074
4	78167932	78214065	5	2472	0.000247	0.002	258	0	0.002
4	78214066	78273451	2	1032425	0.103	0.268	99811	0.1	0.26
4	78273452	78340170	1	4192778	0.419	0.581	412653	0.413	0.576
4	78340171	83044781	0	10000000	1	1	1000000	1	1
4	83044782	83105014	1	4212098	0.421	0.581	414236	0.414	0.576
4	83105015	83659027	2	647527	0.065	0.226	61711	0.062	0.206
4	83659028	83680551	3	192904	0.019	0.08	18198	0.018	0.073
4	83680552	83682200	4	28009	0.003	0.016	2625	0.003	0.014
4	83682201	84535228	3	65218	0.007	0.035	6158	0.006	0.031
4	84535229	84721458	2	883714	0.088	0.268	84983	0.085	0.252
4	84721459	84790830	1	4186509	0.419	0.581	412808	0.413	0.576
4	84790831	91371415	0	10000000	1	1	1000000	1	1
4	91371416	91869258	1	3452211	0.345	0.581	338861	0.339	0.576
4	91869259	92356117	0	10000000	1	1	1000000	1	1
4	92356118	92696668	1	3657795	0.366	0.581	358804	0.359	0.576
4	92696669	99055889	0	10000000	1	1	1000000	1	1
4	99055890	99056876	1	4391318	0.439	0.581	432301	0.432	0.576
4	99056877	99056899	3	204242	0.02	0.08	19343	0.019	0.074
4	99056900	99141831	5	2196	0.00022	0.002	190	0.00019	0.001
4	99141832	106442427	0	10000000	1	1	1000000	1	1
4	106442428	106461690	1	4332538	0.433	0.581	426510	0.427	0.576
4	106461691	114544294	0	10000000	1	1	1000000	1	1
4	114544295	115270051	1	3225882	0.323	0.581	316468	0.316	0.576
4	115270052	117252343	0	10000000	1	1	1000000	1	1
4	117252344	119642010	1	2378276	0.238	0.538	230570	0.231	0.513
4	119642011	128986873	0	10000000	1	1	1000000	1	1
4	128986874	129035514	1	4238774	0.424	0.581	418948	0.419	0.576
4	129035515	129465488	0	10000000	1	1	1000000	1	1
4	129465489	130961465	1	2712280	0.271	0.581	265384	0.265	0.562
4	130961466	133662512	0	10000000	1	1	1000000	1	1
4	133662513	134155566	1	3457722	0.346	0.581	339293	0.339	0.576
4	134155567	135331984	0	10000000	1	1	1000000	1	1
4	135331985	136319646	1	3015988	0.302	0.581	295051	0.295	0.576
4	136319647	136831965	2	664340	0.066	0.23	63492	0.063	0.21
4	136831966	137341248	3	89229	0.009	0.047	8477	0.008	0.041
4	137341249	137851858	2	666712	0.067	0.23	63942	0.064	0.211
4	137851859	138029843	1	3934993	0.393	0.581	387043	0.387	0.576
4	138029844	138300236	0	10000000	1	1	1000000	1	1
4	138300237	138762626	1	3492088	0.349	0.581	342714	0.343	0.576
4	138762627	141152656	0	10000000	1	1	1000000	1	1
4	141152657	141772561	1	3324887	0.332	0.581	325370	0.325	0.576
4	141772562	142864918	0	10000000	1	1	1000000	1	1
4	142864919	143019812	1	3985028	0.399	0.581	392449	0.392	0.576
4	143019813	144255837	0	10000000	1	1	1000000	1	1
4	144255838	144438894	2	884637	0.088	0.268	84985	0.085	0.252
4	144438895	144492375	1	4228420	0.423	0.581	416565	0.417	0.576
4	144492376	149287806	0	10000000	1	1	1000000	1	1
4	149287807	149865244	1	3365300	0.337	0.581	330230	0.33	0.576
4	149865245	151509838	0	10000000	1	1	1000000	1	1
4	151509839	152097962	1	3353140	0.335	0.581	328362	0.328	0.576
4	152097963	152764037	0	10000000	1	1	1000000	1	1
4	152764038	153431940	1	3278345	0.328	0.581	320536	0.321	0.576
4	153431941	153502805	0	10000000	1	1	1000000	1	1
4	153502806	154631542	1	2922791	0.292	0.581	285221	0.285	0.576
4	154631543	154689929	2	1032178	0.103	0.268	99765	0.1	0.26
4	154689930	154769052	3	168158	0.017	0.076	16062	0.016	0.068
4	154769053	154769597	2	1132147	0.113	0.268	109701	0.11	0.26
4	154769598	155251674	1	3470759	0.347	0.581	340801	0.341	0.576
4	155251675	155402364	0	10000000	1	1	1000000	1	1
4	155402365	155492720	1	4128565	0.413	0.581	406619	0.407	0.576
4	155492721	159175038	0	10000000	1	1	1000000	1	1
4	159175039	159348856	1	3944499	0.394	0.581	388317	0.388	0.576
4	159348857	159408945	2	1032430	0.103	0.268	100079	0.1	0.26
4	159408946	159430469	1	4325111	0.433	0.581	426155	0.426	0.576
4	159430470	160493273	0	10000000	1	1	1000000	1	1
4	160493274	160494560	1	4393898	0.439	0.581	433884	0.434	0.576
4	160494561	160637727	2	926884	0.093	0.268	89915	0.09	0.259
4	160637728	160640315	1	4387985	0.439	0.581	432945	0.433	0.576
4	160640316	161305412	0	10000000	1	1	1000000	1	1
4	161305413	161405910	1	4107589	0.411	0.581	404582	0.405	0.576
4	161405911	165737543	0	10000000	1	1	1000000	1	1
4	165737544	166255204	1	3429486	0.343	0.581	336368	0.336	0.576
4	166255205	168345784	0	10000000	1	1	1000000	1	1
4	168345785	172147477	1	2062190	0.206	0.477	200287	0.2	0.458
4	172147478	178500972	0	10000000	1	1	1000000	1	1
4	178500973	178703079	1	3891151	0.389	0.581	382178	0.382	0.576
4	178703080	180284648	0	10000000	1	1	1000000	1	1
4	180284649	180386786	1	4101901	0.41	0.581	403556	0.404	0.576
4	180386787	180900520	0	10000000	1	1	1000000	1	1
4	180900521	181560804	1	3285994	0.329	0.581	322099	0.322	0.576
4	181560805	182170423	2	621781	0.062	0.22	60301	0.06	0.204
4	182170424	182337203	3	140895	0.014	0.067	13495	0.013	0.06
4	182337204	182350406	4	26290	0.003	0.016	2521	0.003	0.014
4	182350407	182592274	3	123642	0.012	0.061	11721	0.012	0.053
4	182592275	182704591	4	19068	0.002	0.012	1802	0.002	0.011
4	182704592	182734057	3	185483	0.019	0.08	17658	0.018	0.072
4	182734058	185065761	1	2322199	0.232	0.528	226216	0.226	0.506
4	185065762	185481019	2	639685	0.064	0.224	61754	0.062	0.206
4	185481020	185591480	1	3882329	0.388	0.581	384193	0.384	0.576
4	185591481	185595140	2	1015573	0.102	0.268	99168	0.099	0.26
4	185595141	185654723	4	18137	0.002	0.012	1636	0.002	0.01
4	185654724	185664489	3	167609	0.017	0.075	16306	0.016	0.068
4	185664490	185687687	2	976060	0.098	0.268	95157	0.095	0.26
4	185687688	187046468	1	2461908	0.246	0.553	241186	0.241	0.53
4	187046469	187179677	2	731050	0.073	0.246	70992	0.071	0.228
4	187179678	187753093	3	47833	0.005	0.026	4558	0.005	0.024
4	187753094	187898882	4	8568	0.001	0.006	807	0.001	0.005
4	187898883	187979712	3	97080	0.01	0.05	9326	0.009	0.044
4	187979713	189274884	2	197407	0.02	0.08	19348	0.019	0.074
4	189274885	189301795	3	65889	0.007	0.035	6485	0.006	0.032
4	189301796	189473329	4	3035	0.000304	0.002	311	3e-05	0.002
4	189473330	189628999	5	145	1.45e-05	0.000147	17	1.7e-05	0.00014
4	189629000	189884511	4	1287	0.000129	0.001	153	0.000153	0.001
4	189884512	190495017	5	2	2e-07	2.44e-06	1	1e-06	9.34e-06
4	190495018	191154276	0	10000000	1	1	1000000	1	1
5	1	946679	0	10000000	1	1	1000000	1	1
5	946680	2282348	2	101282	0.01	0.052	41185	0.041	0.149
5	2282349	3577007	0	10000000	1	1	1000000	1	1
5	3577008	3622257	1	3738631	0.374	0.581	419419	0.419	0.576
5	3622258	11518162	0	10000000	1	1	1000000	1	1
5	11518163	11628509	1	4083052	0.408	0.581	401773	0.402	0.576
5	11628510	13694597	0	10000000	1	1	1000000	1	1
5	13694598	13844248	1	3991169	0.399	0.581	393271	0.393	0.576
5	13844249	13859424	2	1105172	0.111	0.268	107111	0.107	0.26
5	13859425	14814882	0	10000000	1	1	1000000	1	1
5	14814883	14860723	1	4248822	0.425	0.581	418577	0.419	0.576
5	14860724	16625590	0	10000000	1	1	1000000	1	1
5	16625591	16790907	1	3961255	0.396	0.581	390080	0.39	0.576
5	16790908	16834567	2	1056941	0.106	0.268	102540	0.103	0.26
5	16834568	17046215	3	132159	0.013	0.064	12489	0.012	0.056
5	17046216	17183891	2	931851	0.093	0.268	89904	0.09	0.259
5	17183892	17374898	1	3908993	0.391	0.581	384725	0.385	0.576
5	17374899	30884051	0	10000000	1	1	1000000	1	1
5	30884052	30959804	1	4168458	0.417	0.581	410925	0.411	0.576
5	30959805	31473728	0	10000000	1	1	1000000	1	1
5	31473729	32575913	1	2936264	0.294	0.581	287180	0.287	0.576
5	32575914	32654198	2	1004733	0.1	0.268	97120	0.097	0.26
5	32654199	34593822	0	10000000	1	1	1000000	1	1
5	34593823	34676491	1	4149638	0.415	0.581	408814	0.409	0.576
5	34676492	35267237	0	10000000	1	1	1000000	1	1
5	35267238	35420951	1	3984512	0.398	0.581	392333	0.392	0.576
5	35420952	37770835	0	10000000	1	1	1000000	1	1
5	37770836	37788009	1	4335798	0.434	0.581	427792	0.428	0.576
5	37788010	39519245	0	10000000	1	1	1000000	1	1
5	39519246	39582834	1	4198605	0.42	0.581	414418	0.414	0.576
5	39582835	49661474	0	10000000	1	1	1000000	1	1
5	49661475	51226406	1	2682503	0.268	0.581	261453	0.261	0.558
5	51226407	54203473	0	10000000	1	1	1000000	1	1
5	54203474	54253033	1	4237388	0.424	0.581	417958	0.418	0.576
5	54253034	54525239	0	10000000	1	1	1000000	1	1
5	54525240	54525471	1	4395284	0.44	0.581	433479	0.433	0.576
5	54525472	55504034	2	509351	0.051	0.186	48045	0.048	0.17
5	55504035	55523632	1	4332037	0.433	0.581	427078	0.427	0.576
5	55523633	55540075	2	1103189	0.11	0.268	106870	0.107	0.26
5	55540076	56706833	1	2897712	0.29	0.581	282936	0.283	0.576
5	56706834	56800442	2	984333	0.098	0.268	95374	0.095	0.26
5	56800443	57228980	1	3538859	0.354	0.581	347112	0.347	0.576
5	57228981	57247718	2	1099740	0.11	0.268	106584	0.107	0.26
5	57247719	57313235	3	172779	0.017	0.077	16507	0.017	0.069
5	57313236	58230706	1	3070987	0.307	0.581	299736	0.3	0.576
5	58230707	58301610	2	1015692	0.102	0.268	98019	0.098	0.26
5	58301611	58406870	3	159694	0.016	0.073	15212	0.015	0.065
5	58406871	58407771	4	28295	0.003	0.016	2750	0.003	0.015
5	58407772	58437685	3	189343	0.019	0.08	18040	0.018	0.073
5	58437686	58831872	2	726647	0.073	0.246	69780	0.07	0.225
5	58831873	58902233	1	4183207	0.418	0.581	413009	0.413	0.576
5	58902234	59155059	0	10000000	1	1	1000000	1	1
5	59155060	59568716	1	3556757	0.356	0.581	349993	0.35	0.576
5	59568717	62238572	0	10000000	1	1	1000000	1	1
5	62238573	62764638	1	3422016	0.342	0.581	335696	0.336	0.576
5	62764639	63243340	0	10000000	1	1	1000000	1	1
5	63243341	63394169	1	3990317	0.399	0.581	392739	0.393	0.576
5	63394170	63416787	2	1092782	0.109	0.268	105940	0.106	0.26
5	63416788	63676900	3	122311	0.012	0.06	11500	0.012	0.053
5	63676901	65622515	1	2526167	0.253	0.563	246085	0.246	0.537
5	65622516	68209403	0	10000000	1	1	1000000	1	1
5	68209404	68296703	1	4138706	0.414	0.581	407541	0.408	0.576
5	68296704	68302367	2	1122249	0.112	0.268	109419	0.109	0.26
5	68302368	68318524	4	26481	0.003	0.016	2393	0.002	0.013
5	68318525	68396212	5	2238	0.000224	0.002	205	0.000205	0.001
5	68396213	68691918	6	80	8e-06	8.34e-05	9	9e-06	0
5	68691919	70833512	5	90	9e-06	9.32e-05	6	6e-06	0
5	70833513	70868602	4	24684	0.002	0.015	2199	0.002	0.013
5	70868603	70884502	3	195872	0.02	0.08	18610	0.019	0.073
5	70884503	71111678	1	3842854	0.384	0.581	377297	0.377	0.576
5	71111679	73580483	0	10000000	1	1	1000000	1	1
5	73580484	73593227	2	1110217	0.111	0.268	107512	0.108	0.26
5	73593228	73610117	3	195030	0.02	0.08	18591	0.019	0.073
5	73610118	73619435	2	1116209	0.112	0.268	108201	0.108	0.26
5	73619436	73629001	1	4363803	0.436	0.581	430195	0.43	0.576
5	73629002	74289068	0	10000000	1	1	1000000	1	1
5	74289069	74363743	1	4170691	0.417	0.581	410595	0.411	0.576
5	74363744	77841391	0	10000000	1	1	1000000	1	1
5	77841392	77859646	1	4336870	0.434	0.581	427524	0.428	0.576
5	77859647	81868186	0	10000000	1	1	1000000	1	1
5	81868187	82216495	1	3644385	0.364	0.581	357902	0.358	0.576
5	82216496	87773728	0	10000000	1	1	1000000	1	1
5	87773729	88184003	1	3562851	0.356	0.581	349237	0.349	0.576
5	88184004	98402239	0	10000000	1	1	1000000	1	1
5	98402240	98774240	1	3613064	0.361	0.581	354347	0.354	0.576
5	98774241	100867178	0	10000000	1	1	1000000	1	1
5	100867179	101261800	1	3583500	0.358	0.581	351330	0.351	0.576
5	101261801	101631342	0	10000000	1	1	1000000	1	1
5	101631343	101775267	1	4007776	0.401	0.581	394099	0.394	0.576
5	101775268	102589253	0	10000000	1	1	1000000	1	1
5	102589254	102756714	2	900126	0.09	0.268	86880	0.087	0.255
5	102756715	103013844	1	3789375	0.379	0.581	372542	0.373	0.576
5	103013845	107495036	0	10000000	1	1	1000000	1	1
5	107495037	109725234	1	2426489	0.243	0.546	235633	0.236	0.52
5	109725235	111502705	0	10000000	1	1	1000000	1	1
5	111502706	111680896	1	3936720	0.394	0.581	387282	0.387	0.576
5	111680897	111691924	2	1113629	0.111	0.268	108274	0.108	0.26
5	111691925	111929163	1	3826359	0.383	0.581	376457	0.376	0.576
5	111929164	111980106	2	1045635	0.105	0.268	101452	0.101	0.26
5	111980107	112056360	1	4168460	0.417	0.581	410485	0.41	0.576
5	112056361	112386153	0	10000000	1	1	1000000	1	1
5	112386154	112402998	1	4341181	0.434	0.581	428530	0.429	0.576
5	112402999	113651552	0	10000000	1	1	1000000	1	1
5	113651553	113725671	1	4173841	0.417	0.581	411319	0.411	0.576
5	113725672	114590890	0	10000000	1	1	1000000	1	1
5	114590891	114972269	1	3600802	0.36	0.581	353813	0.354	0.576
5	114972270	114993400	2	1093849	0.109	0.268	105668	0.106	0.26
5	114993401	115095840	1	4103002	0.41	0.581	403823	0.404	0.576
5	115095841	115962365	0	10000000	1	1	1000000	1	1
5	115962366	116031427	1	4188132	0.419	0.581	412221	0.412	0.576
5	116031428	117784596	0	10000000	1	1	1000000	1	1
5	117784597	117990821	1	3882480	0.388	0.581	381247	0.381	0.576
5	117990822	123020983	0	10000000	1	1	1000000	1	1
5	123020984	123170084	1	3993881	0.399	0.581	392519	0.393	0.576
5	123170085	129952923	0	10000000	1	1	1000000	1	1
5	129952924	130560128	1	3336303	0.334	0.581	326156	0.326	0.576
5	130560129	132109741	0	10000000	1	1	1000000	1	1
5	132109742	132554430	1	3518992	0.352	0.581	344431	0.344	0.576
5	132554431	137333388	0	10000000	1	1	1000000	1	1
5	137333389	137717213	1	3598052	0.36	0.581	353336	0.353	0.576
5	137717214	143569585	0	10000000	1	1	1000000	1	1
5	143569586	144283504	1	3236576	0.324	0.581	316075	0.316	0.576
5	144283505	144818318	2	655916	0.066	0.228	62675	0.063	0.208
5	144818319	145449984	1	3313457	0.331	0.581	323687	0.324	0.576
5	145449985	147420199	0	10000000	1	1	1000000	1	1
5	147420200	147505227	1	4142728	0.414	0.581	407644	0.408	0.576
5	147505228	155908919	0	10000000	1	1	1000000	1	1
5	155908920	156131250	1	3851980	0.385	0.581	379294	0.379	0.576
5	156131251	156155155	2	1089426	0.109	0.268	105935	0.106	0.26
5	156155156	156431324	1	3758857	0.376	0.581	369606	0.37	0.576
5	156431325	156432214	2	1133091	0.113	0.268	109698	0.11	0.26
5	156432215	156523404	3	164272	0.016	0.075	15682	0.016	0.066
5	156523405	156602286	1	4160553	0.416	0.581	409793	0.41	0.576
5	156602287	160172598	0	10000000	1	1	1000000	1	1
5	160172599	160197013	1	4310126	0.431	0.581	425441	0.425	0.576
5	160197014	163293035	0	10000000	1	1	1000000	1	1
5	163293036	163411067	1	4062141	0.406	0.581	399734	0.4	0.576
5	163411068	167636981	0	10000000	1	1	1000000	1	1
5	167636982	167720465	1	4146172	0.415	0.581	408772	0.409	0.576
5	167720466	168188530	0	10000000	1	1	1000000	1	1
5	168188531	168190442	1	4387173	0.439	0.581	433312	0.433	0.576
5	168190443	168208764	2	1098952	0.11	0.268	106968	0.107	0.26
5	168208765	168263019	1	4223128	0.422	0.581	416482	0.416	0.576
5	168263020	168380415	0	10000000	1	1	1000000	1	1
5	168380416	169218840	1	3128322	0.313	0.581	306310	0.306	0.576
5	169218841	169311740	2	985740	0.099	0.268	95486	0.095	0.26
5	169311741	169518170	1	3879439	0.388	0.581	381856	0.382	0.576
5	169518171	171392082	0	10000000	1	1	1000000	1	1
5	171392083	171577522	1	3918295	0.392	0.581	386115	0.386	0.576
5	171577523	173874200	0	10000000	1	1	1000000	1	1
5	173874201	174171394	1	3627893	0.363	0.581	356708	0.357	0.576
5	174171395	174193308	0	10000000	1	1	1000000	1	1
5	174193309	174273679	1	4045602	0.405	0.581	399230	0.399	0.576
5	174273680	175935315	0	10000000	1	1	1000000	1	1
5	175935316	178265991	1	1871752	0.187	0.435	183471	0.183	0.423
5	178265992	178280334	3	99641	0.01	0.051	9794	0.01	0.046
5	178280335	178369672	2	612036	0.061	0.217	60377	0.06	0.204
5	178369673	178624158	3	49402	0.005	0.027	4834	0.005	0.025
5	178624159	178985270	2	354962	0.035	0.136	34935	0.035	0.129
5	178985271	180692321	1	693440	0.069	0.237	68874	0.069	0.224
5	180692322	180915260	0	10000000	1	1	1000000	1	1
6	1	421316	0	10000000	1	1	1000000	1	1
6	421317	467414	2	103194	0.01	0.053	101651	0.102	0.26
6	467415	2059110	1	942647	0.094	0.268	258329	0.258	0.555
6	2059111	5041469	0	10000000	1	1	1000000	1	1
6	5041470	5068525	1	4046850	0.405	0.581	424336	0.424	0.576
6	5068526	6956240	0	10000000	1	1	1000000	1	1
6	6956241	6957238	1	4306500	0.431	0.581	428246	0.428	0.576
6	6957239	7080522	2	903835	0.09	0.268	89001	0.089	0.257
6	7080523	7096070	1	4263493	0.426	0.581	422658	0.423	0.576
6	7096071	13307535	0	10000000	1	1	1000000	1	1
6	13307536	13350246	1	4260190	0.426	0.581	263261	0.263	0.559
6	13350247	14253404	0	10000000	1	1	1000000	1	1
6	14253405	14572958	1	3688101	0.369	0.581	21637	0.022	0.082
6	14572959	14585907	2	1108360	0.111	0.268	61	6.1e-05	0.000466
6	14585908	14588318	3	203124	0.02	0.08	0	0	0
6	14588319	14607122	5	2836	0.000284	0.002	0	0	0
6	14607123	14615005	4	27179	0.003	0.016	0	0	0
6	14615006	14808946	2	873397	0.087	0.267	92	9.2e-05	0.001
6	14808947	14846677	1	4272720	0.427	0.581	92629	0.093	0.26
6	14846678	14846678	2	1134309	0.113	0.268	5771	0.006	0.029
6	14846679	14856356	1	4362378	0.436	0.581	109866	0.11	0.26
6	14856357	15259168	2	720887	0.072	0.245	2699	0.003	0.014
6	15259169	15261147	1	4387102	0.439	0.581	201902	0.202	0.461
6	15261148	17180298	0	10000000	1	1	1000000	1	1
6	17180299	17415516	1	3825792	0.383	0.581	300761	0.301	0.576
6	17415517	17442325	2	1082406	0.108	0.268	71153	0.071	0.228
6	17442326	17719606	3	118527	0.012	0.059	5670	0.006	0.029
6	17719607	17914655	2	872355	0.087	0.267	58146	0.058	0.198
6	17914656	18174011	3	121818	0.012	0.06	6631	0.007	0.033
6	18174012	18207262	4	24638	0.002	0.015	1235	0.001	0.008
6	18207263	18207443	3	203815	0.02	0.08	12935	0.013	0.057
6	18207444	18371898	2	902293	0.09	0.268	65379	0.065	0.215
6	18371899	18445892	1	4168662	0.417	0.581	367203	0.367	0.576
6	18445893	19012920	0	10000000	1	1	1000000	1	1
6	19012921	20535969	1	2704549	0.27	0.581	238573	0.239	0.526
6	20535970	21287993	2	572374	0.057	0.206	50118	0.05	0.176
6	21287994	23179697	1	2543878	0.254	0.565	242925	0.243	0.533
6	23179698	24009794	2	547358	0.055	0.199	52497	0.052	0.183
6	24009795	24163706	1	3986540	0.399	0.581	391628	0.392	0.576
6	24163707	25625594	0	10000000	1	1	1000000	1	1
6	25625595	25636914	1	4358546	0.436	0.581	423905	0.424	0.576
6	25636915	25784481	2	920779	0.092	0.268	85638	0.086	0.253
6	25784482	26008876	1	3848678	0.385	0.581	370073	0.37	0.576
6	26008877	31080431	0	10000000	1	1	1000000	1	1
6	31080432	31206615	1	4046103	0.405	0.581	289890	0.29	0.576
6	31206616	31351442	2	923389	0.092	0.268	40831	0.041	0.148
6	31351443	31556581	1	3883676	0.388	0.581	251319	0.251	0.544
6	31556582	32151221	0	10000000	1	1	1000000	1	1
6	32151222	32165443	1	4346492	0.435	0.581	232017	0.232	0.515
6	32165444	32654640	2	676292	0.068	0.233	4798	0.005	0.025
6	32654641	32714783	1	4207862	0.421	0.581	125447	0.125	0.293
6	32714784	32975013	0	10000000	1	1	1000000	1	1
6	32975014	33047030	1	4176883	0.418	0.581	15168	0.015	0.065
6	33047031	33055246	5	3004	0.0003	0.002	0	0	0
6	33055247	33071322	6	244	2.44e-05	0.000228	0	0	0
6	33071323	33072539	3	203928	0.02	0.08	0	0	0
6	33072540	33124693	2	1043810	0.104	0.268	56	5.6e-05	0.00043
6	33124694	34026489	1	3081567	0.308	0.581	39147	0.039	0.143
6	34026490	36619350	0	10000000	1	1	1000000	1	1
6	36619351	36757183	1	4022020	0.402	0.581	346782	0.347	0.576
6	36757184	39098854	0	10000000	1	1	1000000	1	1
6	39098855	40523430	1	2751182	0.275	0.581	258342	0.258	0.555
6	40523431	40524666	2	1133569	0.113	0.268	106597	0.107	0.26
6	40524667	40561602	4	24711	0.002	0.015	2233	0.002	0.013
6	40561603	40605168	5	2647	0.000265	0.002	213	0.000213	0.001
6	40605169	40699218	4	20797	0.002	0.013	1889	0.002	0.011
6	40699219	40783479	3	167102	0.017	0.075	15312	0.015	0.065
6	40783480	40881616	2	979575	0.098	0.268	92525	0.093	0.26
6	40881617	41022962	1	4010017	0.401	0.581	390410	0.39	0.576
6	41022963	45888806	0	10000000	1	1	1000000	1	1
6	45888807	45970022	1	4151768	0.415	0.581	409333	0.409	0.576
6	45970023	46941987	0	10000000	1	1	1000000	1	1
6	46941988	46992907	1	4235091	0.424	0.581	418020	0.418	0.576
6	46992908	51896568	0	10000000	1	1	1000000	1	1
6	51896569	51944847	1	4242740	0.424	0.581	417933	0.418	0.576
6	51944848	55336315	0	10000000	1	1	1000000	1	1
6	55336316	55390875	1	4225012	0.423	0.581	415716	0.416	0.576
6	55390876	62098281	0	10000000	1	1	1000000	1	1
6	62098282	62242117	1	4004826	0.4	0.581	395213	0.395	0.576
6	62242118	62535877	2	789633	0.079	0.258	76813	0.077	0.239
6	62535878	65249573	1	2290810	0.229	0.522	222249	0.222	0.499
6	65249574	66348622	2	481183	0.048	0.178	44883	0.045	0.16
6	66348623	66752079	1	3571445	0.357	0.581	345393	0.345	0.576
6	66752080	67105476	2	752557	0.075	0.251	69252	0.069	0.225
6	67105477	67195589	1	4131523	0.413	0.581	398294	0.398	0.576
6	67195590	73895540	0	10000000	1	1	1000000	1	1
6	73895541	73920434	1	4312769	0.431	0.581	121495	0.121	0.284
6	73920435	73920552	3	204216	0.02	0.08	311	0.000311	0.002
6	73920553	74047001	4	18843	0.002	0.012	1	1e-06	9.34e-06
6	74047002	74111769	5	2221	0	0.002	0	0	0
6	74111770	74316996	6	113	0	0.000115	0	0	0
6	74316997	74317842	5	3016	0	0.002	0	0	0
6	74317843	74424355	4	19785	0.002	0.013	0	0	0
6	74424356	74498829	2	1010713	0.101	0.268	3163	0.003	0.017
6	74498830	74508772	1	4360878	0.436	0.581	118939	0.119	0.279
6	74508773	74983450	0	10000000	1	1	1000000	1	1
6	74983451	75011462	2	1083030	0.108	0.268	22518	0.023	0.085
6	75011463	76680420	0	10000000	1	1	1000000	1	1
6	76680421	77333972	1	3291155	0.329	0.581	247990	0.248	0.54
6	77333973	78254649	0	10000000	1	1	1000000	1	1
6	78254650	78298676	1	4254133	0.425	0.581	380597	0.381	0.576
6	78298677	82737198	0	10000000	1	1	1000000	1	1
6	82737199	82765836	1	4300882	0.43	0.581	421902	0.422	0.576
6	82765837	83264769	0	10000000	1	1	1000000	1	1
6	83264770	83452194	1	3917643	0.392	0.581	384562	0.385	0.576
6	83452195	83550056	2	978998	0.098	0.268	94547	0.095	0.26
6	83550057	84539677	1	3013889	0.301	0.581	294693	0.295	0.576
6	84539678	84627479	2	991701	0.099	0.268	95932	0.096	0.26
6	84627480	86029384	1	2762495	0.276	0.581	269414	0.269	0.567
6	86029385	87115976	0	10000000	1	1	1000000	1	1
6	87115977	87134842	1	4332323	0.433	0.581	427397	0.427	0.576
6	87134843	87827826	0	10000000	1	1	1000000	1	1
6	87827827	88130090	1	3715402	0.372	0.581	365063	0.365	0.576
6	88130091	98580445	0	10000000	1	1	1000000	1	1
6	98580446	98854251	1	3760712	0.376	0.581	369177	0.369	0.576
6	98854252	100704145	0	10000000	1	1	1000000	1	1
6	100704146	102305195	1	2664851	0.266	0.581	257219	0.257	0.554
6	102305196	106145992	0	10000000	1	1	1000000	1	1
6	106145993	106598313	1	3504655	0.35	0.581	283234	0.283	0.576
6	106598314	109527103	0	10000000	1	1	1000000	1	1
6	109527104	109586061	3	175724	0.018	0.077	0	0	0
6	109586062	109586239	4	28066	0.003	0.016	0	0	0
6	109586240	109586560	5	3073	0	0.002	0	0	0
6	109586561	109586803	6	299	0	0.000269	0	0	0
6	109586804	109587209	4	28045	0.003	0.016	0	0	0
6	109587210	109606065	2	1096155	0.11	0.268	15	1.5e-05	0.000127
6	109606066	109631315	1	4310500	0.431	0.581	17301	0.017	0.071
6	109631316	118935681	0	10000000	1	1	1000000	1	1
6	118935682	119071712	1	4026140	0.403	0.581	395869	0.396	0.576
6	119071713	119624135	2	647616	0.065	0.226	61744	0.062	0.206
6	119624136	120309421	1	3264324	0.326	0.581	318572	0.319	0.576
6	120309422	120508832	2	870748	0.087	0.267	83547	0.084	0.25
6	120508833	120902379	1	3583645	0.358	0.581	350499	0.35	0.576
6	120902380	121283136	0	10000000	1	1	1000000	1	1
6	121283137	121764006	1	3475089	0.348	0.581	339413	0.339	0.576
6	121764007	122968157	0	10000000	1	1	1000000	1	1
6	122968158	123191874	1	3848910	0.385	0.581	378137	0.378	0.576
6	123191875	124601411	0	10000000	1	1	1000000	1	1
6	124601412	125287561	1	3260814	0.326	0.581	319375	0.319	0.576
6	125287562	125333796	0	10000000	1	1	1000000	1	1
6	125333797	125537042	1	3886893	0.389	0.581	382235	0.382	0.576
6	125537043	126149067	0	10000000	1	1	1000000	1	1
6	126149068	126235427	1	4140688	0.414	0.581	408363	0.408	0.576
6	126235428	126375580	0	10000000	1	1	1000000	1	1
6	126375581	126764190	1	3589851	0.359	0.581	352951	0.353	0.576
6	126764191	127103784	0	10000000	1	1	1000000	1	1
6	127103785	127961263	1	3115030	0.312	0.581	305300	0.305	0.576
6	127961264	136919977	0	10000000	1	1	1000000	1	1
6	136919978	137076009	1	3978956	0.398	0.581	391413	0.391	0.576
6	137076010	137162298	2	993202	0.099	0.268	95814	0.096	0.26
6	137162299	137253534	3	163724	0.016	0.075	15670	0.016	0.066
6	137253535	137266341	2	1108900	0.111	0.268	107184	0.107	0.26
6	137266342	138315199	1	2973365	0.297	0.581	290210	0.29	0.576
6	138315200	138531503	0	10000000	1	1	1000000	1	1
6	138531504	139142399	1	3335028	0.334	0.581	326377	0.326	0.576
6	139142400	139926710	2	562813	0.056	0.203	54065	0.054	0.187
6	139926711	139945260	1	4331536	0.433	0.581	427767	0.428	0.576
6	139945261	140149566	0	10000000	1	1	1000000	1	1
6	140149567	142244508	1	2469335	0.247	0.554	240768	0.241	0.529
6	142244509	143841014	0	10000000	1	1	1000000	1	1
6	143841015	144019905	1	3935463	0.394	0.581	386909	0.387	0.576
6	144019906	147902708	0	10000000	1	1	1000000	1	1
6	147902709	147942411	1	4269691	0.427	0.581	421303	0.421	0.576
6	147942412	148338671	0	10000000	1	1	1000000	1	1
6	148338672	148430056	1	4129039	0.413	0.581	406128	0.406	0.576
6	148430057	152643869	0	10000000	1	1	1000000	1	1
6	152643870	152718505	1	4169635	0.417	0.581	409998	0.41	0.576
6	152718506	154519599	0	10000000	1	1	1000000	1	1
6	154519600	155235078	1	3233899	0.323	0.581	316263	0.316	0.576
6	155235079	158298327	0	10000000	1	1	1000000	1	1
6	158298328	158494702	1	3898516	0.39	0.581	384465	0.384	0.576
6	158494703	158774643	0	10000000	1	1	1000000	1	1
6	158774644	158902468	1	4040876	0.404	0.581	398052	0.398	0.576
6	158902469	164047509	0	10000000	1	1	1000000	1	1
6	164047510	164059135	1	4271127	0.427	0.581	421904	0.422	0.576
6	164059136	164224864	2	857715	0.086	0.267	82622	0.083	0.249
6	164224865	164656187	1	3419993	0.342	0.581	336450	0.336	0.576
6	164656188	166421636	0	10000000	1	1	1000000	1	1
6	166421637	166517723	1	3792408	0.379	0.581	374810	0.375	0.576
6	166517724	167058739	0	10000000	1	1	1000000	1	1
6	167058740	167406317	1	3171121	0.317	0.581	313556	0.314	0.576
6	167406318	169117380	2	177846	0.018	0.078	17103	0.017	0.071
6	169117381	169193082	1	3058009	0.306	0.581	303799	0.304	0.576
6	169193083	169566086	2	285613	0.029	0.111	28344	0.028	0.106
6	169566087	169988337	3	13278	0.001	0.009	1279	0.001	0.008
6	169988338	170554600	2	71269	0.007	0.038	6957	0.007	0.034
6	170554601	170763063	3	1837	0.000184	0.002	199	0.000199	0.001
6	170763064	170905977	4	20	2e-06	2.22e-05	0	0	0
6	170905978	171115067	0	10000000	1	1	1000000	1	1
7	1	94576	0	10000000	1	1	1000000	1	1
7	94577	198640	1	430359	0.043	0.162	401889	0.402	0.576
7	198641	1731865	0	10000000	1	1	1000000	1	1
7	1731866	1842620	1	2851576	0.285	0.581	400412	0.4	0.576
7	1842621	5052522	0	10000000	1	1	1000000	1	1
7	5052523	8198622	1	2067922	0.207	0.478	211656	0.212	0.48
7	8198623	8424456	0	10000000	1	1	1000000	1	1
7	8424457	9002588	1	3351209	0.335	0.581	330157	0.33	0.576
7	9002589	11394035	0	10000000	1	1	1000000	1	1
7	11394036	11442900	1	4242097	0.424	0.581	418721	0.419	0.576
7	11442901	13021704	0	10000000	1	1	1000000	1	1
7	13021705	13174178	1	3987642	0.399	0.581	392858	0.393	0.576
7	13174179	19621902	0	10000000	1	1	1000000	1	1
7	19621903	19845276	1	3848479	0.385	0.581	379009	0.379	0.576
7	19845277	21629688	0	10000000	1	1	1000000	1	1
7	21629689	21894133	1	3780764	0.378	0.581	371170	0.371	0.576
7	21894134	24048363	0	10000000	1	1	1000000	1	1
7	24048364	24213356	1	3963437	0.396	0.581	389709	0.39	0.576
7	24213357	25801698	0	10000000	1	1	1000000	1	1
7	25801699	25813918	1	4353797	0.435	0.581	429103	0.429	0.576
7	25813919	32949000	0	10000000	1	1	1000000	1	1
7	32949001	33277176	1	3676571	0.368	0.581	360682	0.361	0.576
7	33277177	36544778	0	10000000	1	1	1000000	1	1
7	36544779	37213185	1	3279850	0.328	0.581	320940	0.321	0.576
7	37213186	41613585	0	10000000	1	1	1000000	1	1
7	41613586	41772806	1	3974513	0.397	0.581	391198	0.391	0.576
7	41772807	49456810	0	10000000	1	1	1000000	1	1
7	49456811	49593583	1	4021066	0.402	0.581	396188	0.396	0.576
7	49593584	50178215	0	10000000	1	1	1000000	1	1
7	50178216	50365413	1	3916713	0.392	0.581	385291	0.385	0.576
7	50365414	52071789	0	10000000	1	1	1000000	1	1
7	52071790	52416729	1	3648726	0.365	0.581	358115	0.358	0.576
7	52416730	54846630	0	10000000	1	1	1000000	1	1
7	54846631	54846631	1	4393584	0.439	0.581	433130	0.433	0.576
7	54846632	63392457	0	10000000	1	1	1000000	1	1
7	63392458	63849101	1	3506197	0.351	0.581	343544	0.344	0.576
7	63849102	65429359	2	394753	0.039	0.15	37185	0.037	0.136
7	65429360	66799583	1	2779942	0.278	0.581	270985	0.271	0.569
7	66799584	68457593	0	10000000	1	1	1000000	1	1
7	68457594	68465869	1	4369527	0.437	0.581	430795	0.431	0.576
7	68465870	69173543	0	10000000	1	1	1000000	1	1
7	69173544	69250576	1	4165063	0.417	0.581	410624	0.411	0.576
7	69250577	70053105	0	10000000	1	1	1000000	1	1
7	70053106	70169449	1	4069008	0.407	0.581	400453	0.4	0.576
7	70169450	71615844	0	10000000	1	1	1000000	1	1
7	71615845	73738066	1	2463400	0.246	0.553	239680	0.24	0.528
7	73738067	75264428	2	401555	0.04	0.152	38063	0.038	0.139
7	75264429	75317218	3	178294	0.018	0.078	16909	0.017	0.07
7	75317219	77426482	2	329093	0.033	0.127	30959	0.031	0.116
7	77426483	77711083	1	3746325	0.375	0.581	367953	0.368	0.576
7	77711084	77724387	0	10000000	1	1	1000000	1	1
7	77724388	77986533	1	3784099	0.378	0.581	371573	0.372	0.576
7	77986534	79791946	0	10000000	1	1	1000000	1	1
7	79791947	81358060	1	2682539	0.268	0.581	261536	0.262	0.558
7	81358061	97647430	0	10000000	1	1	1000000	1	1
7	97647431	98016373	1	3617802	0.362	0.581	355254	0.355	0.576
7	98016374	98430335	0	10000000	1	1	1000000	1	1
7	98430336	98548842	1	4061014	0.406	0.581	399640	0.4	0.576
7	98548843	122570717	0	10000000	1	1	1000000	1	1
7	122570718	122633654	1	4199298	0.42	0.581	414989	0.415	0.576
7	122633655	127848573	0	10000000	1	1	1000000	1	1
7	127848574	130618122	1	2275792	0.228	0.52	221390	0.221	0.498
7	130618123	130828888	2	857982	0.086	0.267	82798	0.083	0.249
7	130828889	131263081	3	97048	0.01	0.05	9221	0.009	0.044
7	131263082	131347009	2	997297	0.1	0.268	96519	0.097	0.26
7	131347010	131377360	1	4297312	0.43	0.581	423538	0.424	0.576
7	131377361	134025371	0	10000000	1	1	1000000	1	1
7	134025372	134081624	1	4219362	0.422	0.581	416249	0.416	0.576
7	134081625	134864368	0	10000000	1	1	1000000	1	1
7	134864369	134904997	1	4264530	0.426	0.581	420726	0.421	0.576
7	134904998	137621376	0	10000000	1	1	1000000	1	1
7	137621377	137817408	2	873989	0.087	0.267	84020	0.084	0.25
7	137817409	139089928	3	48357	0.005	0.027	4348	0.004	0.023
7	139089929	139104461	2	1105367	0.111	0.268	107144	0.107	0.26
7	139104462	142032763	0	10000000	1	1	1000000	1	1
7	142032764	142108891	1	4167849	0.417	0.581	409998	0.41	0.576
7	142108892	142339392	2	842347	0.084	0.267	81017	0.081	0.247
7	142339393	146131342	0	10000000	1	1	1000000	1	1
7	146131343	146189652	1	4213923	0.421	0.581	415075	0.415	0.576
7	146189653	146819355	0	10000000	1	1	1000000	1	1
7	146819356	146830574	1	4360710	0.436	0.581	429876	0.43	0.576
7	146830575	147028831	2	869917	0.087	0.267	84051	0.084	0.25
7	147028832	148738786	0	10000000	1	1	1000000	1	1
7	148738787	148887137	1	3997734	0.4	0.581	392977	0.393	0.576
7	148887138	152218243	0	10000000	1	1	1000000	1	1
7	152218244	152586523	1	3513761	0.351	0.581	345379	0.345	0.576
7	152586524	152703395	0	10000000	1	1	1000000	1	1
7	152703396	152855642	1	3858951	0.386	0.581	380456	0.38	0.576
7	152855643	153891840	0	10000000	1	1	1000000	1	1
7	153891841	157090312	1	1599543	0.16	0.374	155531	0.156	0.363
7	157090313	157217054	2	471481	0.047	0.175	46530	0.047	0.166
7	157217055	158889281	3	783	7.83e-05	0.001	71	7.1e-05	0.001
7	158889282	158911246	4	49	4.9e-06	5.21e-05	2	2e-06	1.81e-05
7	158911247	159126632	5	0	0	0	0	0	0
7	159126633	159138663	0	10000000	1	1	1000000	1	1
8	1	416360	0	10000000	1	1	1000000	1	1
8	416361	783664	13	0	0	0	0	0	0
8	783665	843431	12	0	0	0	0	0	0
8	843432	1021266	13	0	0	0	0	0	0
8	1021267	1201727	12	0	0	0	0	0	0
8	1201728	1483493	13	0	0	0	0	0	0
8	1483494	1706675	12	0	0	0	0	0	0
8	1706676	1718388	11	0	0	0	0	0	0
8	1718389	1770573	12	0	0	0	0	0	0
8	1770574	1839973	13	0	0	0	0	0	0
8	1839974	1868841	12	0	0	0	0	0	0
8	1868842	1937654	13	0	0	0	0	0	0
8	1937655	1997625	11	0	0	0	0	0	0
8	1997626	1999565	10	0	0	0	0	0	0
8	1999566	2622859	9	0	0	0	0	0	0
8	2622860	3320654	10	0	0	0	0	0	0
8	3320655	3394133	11	0	0	0	0	0	0
8	3394134	3394486	10	0	0	0	0	0	0
8	3394487	3427152	9	0	0	0	0	0	0
8	3427153	3452262	10	0	0	0	0	0	0
8	3452263	3525666	9	0	0	0	0	0	0
8	3525667	3666314	10	0	0	0	0	0	0
8	3666315	3666371	8	0	0	0	0	0	0
8	3666372	3666456	7	10	1e-06	1.18e-05	1	1e-06	9.34e-06
8	3666457	3676224	6	112	1.12e-05	0.000115	12	1.2e-05	0.000103
8	3676225	6031011	5	31	3.1e-06	3.33e-05	3	3e-06	2.66e-05
8	6031012	6377140	6	61	6.1e-06	6.42e-05	5	5e-06	4.4e-05
8	6377141	6427055	7	15	1.5e-06	1.74e-05	1	1e-06	9.34e-06
8	6427056	6466653	6	207	2.07e-05	0.000201	24	2.4e-05	0.000193
8	6466654	6498174	5	2324	0.000232	0.002	246	0.000246	0.002
8	6498175	6615973	4	16894	0.002	0.011	1738	0.002	0.01
8	6615974	6632610	3	179057	0.018	0.078	18664	0.019	0.074
8	6632611	8171978	1	2630738	0.263	0.579	262191	0.262	0.558
8	8171979	8325604	0	10000000	1	1	1000000	1	1
8	8325605	8460111	1	4002709	0.4	0.581	396247	0.396	0.576
8	8460112	10378404	0	10000000	1	1	1000000	1	1
8	10378405	10448328	1	4184032	0.418	0.581	412653	0.413	0.576
8	10448329	11430989	0	10000000	1	1	1000000	1	1
8	11430990	11638878	1	3882347	0.388	0.581	381738	0.382	0.576
8	11638879	14060080	0	10000000	1	1	1000000	1	1
8	14060081	14142281	1	4149767	0.415	0.581	409602	0.41	0.576
8	14142282	16256214	0	10000000	1	1	1000000	1	1
8	16256215	18121430	1	2554597	0.255	0.567	247906	0.248	0.54
8	18121431	19852361	0	10000000	1	1	1000000	1	1
8	19852362	19852517	1	4395941	0.44	0.581	432416	0.432	0.576
8	19852518	19892181	2	1061786	0.106	0.268	102513	0.103	0.26
8	19892182	23209248	1	2156012	0.216	0.497	208082	0.208	0.474
8	23209249	23552996	0	10000000	1	1	1000000	1	1
8	23552997	24222666	1	3278471	0.328	0.581	320220	0.32	0.576
8	24222667	24304185	2	1002097	0.1	0.268	96587	0.097	0.26
8	24304186	24586058	1	3749704	0.375	0.581	368250	0.368	0.576
8	24586059	24720868	0	10000000	1	1	1000000	1	1
8	24720869	26441983	1	2614205	0.261	0.576	254232	0.254	0.549
8	26441984	26471104	2	1080759	0.108	0.268	104944	0.105	0.26
8	26471105	27588380	1	2931018	0.293	0.581	286325	0.286	0.576
8	27588381	27967364	0	10000000	1	1	1000000	1	1
8	27967365	29502908	1	2696604	0.27	0.581	262449	0.262	0.558
8	29502909	29523536	2	1094480	0.109	0.268	105976	0.106	0.26
8	29523537	29821319	1	3721699	0.372	0.581	365850	0.366	0.576
8	29821320	29852449	2	1075386	0.108	0.268	104027	0.104	0.26
8	29852450	29969028	3	155479	0.016	0.072	14835	0.015	0.064
8	29969029	29980495	4	27080	0.003	0.016	2534	0.003	0.014
8	29980496	30344542	3	105908	0.011	0.054	10008	0.01	0.047
8	30344543	30993467	2	609828	0.061	0.216	58309	0.058	0.198
8	30993468	32787071	1	2584059	0.258	0.571	251561	0.252	0.545
8	32787072	32908690	2	948506	0.095	0.268	91675	0.092	0.26
8	32908691	33274398	3	105118	0.011	0.053	9963	0.01	0.047
8	33274399	33303016	4	25071	0.003	0.015	2314	0.002	0.013
8	33303017	33980997	3	75386	0.008	0.04	7064	0.007	0.035
8	33980998	34047755	4	22328	0.002	0.014	2083	0.002	0.012
8	34047756	34226743	5	1562	0.000156	0.001	126	0.000126	0.001
8	34226744	34284627	6	222	2.22e-05	0.000212	8	8e-06	6.95e-05
8	34284628	34285110	8	0	0	0	0	0	0
8	34285111	34295809	9	0	0	0	0	0	0
8	34295810	34310786	7	19	1.9e-06	2.15e-05	0	0	0
8	34310787	34322406	4	26819	0.003	0.016	2480	0.002	0.014
8	34322407	34331257	2	1118447	0.112	0.268	108309	0.108	0.26
8	34331258	34869201	1	3408252	0.341	0.581	333586	0.334	0.576
8	34869202	36159194	0	10000000	1	1	1000000	1	1
8	36159195	37073040	1	3070889	0.307	0.581	299731	0.3	0.576
8	37073041	41549193	0	10000000	1	1	1000000	1	1
8	41549194	41751708	1	3890894	0.389	0.581	382787	0.383	0.576
8	41751709	47674608	0	10000000	1	1	1000000	1	1
8	47674609	47759712	1	4144081	0.414	0.581	407838	0.408	0.576
8	47759713	54047710	0	10000000	1	1	1000000	1	1
8	54047711	54181124	1	4027266	0.403	0.581	396218	0.396	0.576
8	54181125	54308503	3	152475	0.015	0.071	14420	0.014	0.063
8	54308504	54504717	1	3899232	0.39	0.581	383288	0.383	0.576
8	54504718	55091226	0	10000000	1	1	1000000	1	1
8	55091227	55437899	1	3647053	0.365	0.581	358076	0.358	0.576
8	55437900	56949687	0	10000000	1	1	1000000	1	1
8	56949688	57457423	1	3440933	0.344	0.581	337053	0.337	0.576
8	57457424	57496477	2	1063193	0.106	0.268	103056	0.103	0.26
8	57496478	57515878	1	4331086	0.433	0.581	426726	0.427	0.576
8	57515879	58078546	0	10000000	1	1	1000000	1	1
8	58078547	58084005	2	1124241	0.112	0.268	109223	0.109	0.26
8	58084006	58103463	3	193587	0.019	0.08	18798	0.019	0.074
8	58103464	58104532	2	1132131	0.113	0.268	110134	0.11	0.26
8	58104533	58142502	1	4272008	0.427	0.581	421204	0.421	0.576
8	58142503	63981144	0	10000000	1	1	1000000	1	1
8	63981145	65941449	1	2518044	0.252	0.562	244618	0.245	0.535
8	65941450	78422613	0	10000000	1	1	1000000	1	1
8	78422614	78456056	1	4283308	0.428	0.581	422316	0.422	0.576
8	78456057	78478132	0	10000000	1	1	1000000	1	1
8	78478133	79036777	1	3382741	0.338	0.581	331544	0.332	0.576
8	79036778	81936437	0	10000000	1	1	1000000	1	1
8	81936438	83386881	1	2738065	0.274	0.581	267513	0.268	0.564
8	83386882	87860517	0	10000000	1	1	1000000	1	1
8	87860518	88439827	1	3364188	0.336	0.581	329814	0.33	0.576
8	88439828	94367766	0	10000000	1	1	1000000	1	1
8	94367767	94410770	1	4256882	0.426	0.581	419906	0.42	0.576
8	94410771	95256725	0	10000000	1	1	1000000	1	1
8	95256726	96025735	1	3188263	0.319	0.581	311465	0.311	0.576
8	96025736	98408357	0	10000000	1	1	1000000	1	1
8	98408358	98823825	1	3553591	0.355	0.581	347939	0.348	0.576
8	98823826	98827635	2	1128081	0.113	0.268	108872	0.109	0.26
8	98827636	98831184	3	202578	0.02	0.08	19214	0.019	0.074
8	98831185	98839816	6	305	3.05e-05	0.000273	29	2.9e-05	0.000228
8	98839817	98841060	7	24	2.4e-06	2.63e-05	2	2e-06	1.812e-05
8	98841061	98849017	8	2	2e-07	2.44e-06	0	0	0
8	98849018	98849265	6	310	3.1e-05	0.000277	29	2.9e-05	0.000228
8	98849266	98871690	4	25851	0.003	0.015	2415	0.002	0.013
8	98871691	98915577	1	4253988	0.425	0.581	419090	0.419	0.576
8	98915578	108942259	0	10000000	1	1	1000000	1	1
8	108942260	109015798	1	4174338	0.417	0.581	411910	0.412	0.576
8	109015799	110401635	0	10000000	1	1	1000000	1	1
8	110401636	110651323	1	3801596	0.38	0.581	374469	0.374	0.576
8	110651324	113068211	0	10000000	1	1	1000000	1	1
8	113068212	114190390	1	2927242	0.293	0.581	286222	0.286	0.576
8	114190391	120692084	0	10000000	1	1	1000000	1	1
8	120692085	120693551	1	4390933	0.439	0.581	433370	0.433	0.576
8	120693552	120712610	2	1098464	0.11	0.268	106389	0.106	0.26
8	120712611	121060475	3	108749	0.011	0.055	10037	0.01	0.047
8	121060476	121244066	2	884798	0.088	0.268	85146	0.085	0.252
8	121244067	121985035	0	10000000	1	1	1000000	1	1
8	121985036	122227499	1	3814527	0.381	0.581	374879	0.375	0.576
8	122227500	122791387	0	10000000	1	1	1000000	1	1
8	122791388	123592541	1	3159959	0.316	0.581	309553	0.31	0.576
8	123592542	124209156	0	10000000	1	1	1000000	1	1
8	124209157	124209184	2	1134905	0.113	0.268	110258	0.11	0.26
8	124209185	124453866	3	124678	0.012	0.061	11867	0.012	0.054
8	124453867	124453979	2	1134775	0.113	0.268	110465	0.11	0.26
8	124453980	124454007	1	4395543	0.44	0.581	433975	0.434	0.576
8	124454008	126328427	0	10000000	1	1	1000000	1	1
8	126328428	126445899	1	4064439	0.406	0.581	400847	0.401	0.576
8	126445900	128026127	0	10000000	1	1	1000000	1	1
8	128026128	128076545	1	4236690	0.424	0.581	417551	0.418	0.576
8	128076546	130235094	0	10000000	1	1	1000000	1	1
8	130235095	130333856	1	4107546	0.411	0.581	404325	0.404	0.576
8	130333857	131833992	0	10000000	1	1	1000000	1	1
8	131833993	133048618	1	2867288	0.287	0.581	279588	0.28	0.576
8	133048619	133106065	2	1035152	0.104	0.268	99493	0.099	0.26
8	133106066	133130743	1	4312010	0.431	0.581	425394	0.425	0.576
8	133130744	133133361	2	1129625	0.113	0.268	108916	0.109	0.26
8	133133362	133713110	1	3361747	0.336	0.581	329516	0.33	0.576
8	133713111	134914704	0	10000000	1	1	1000000	1	1
8	134914705	134914705	1	4394017	0.439	0.581	432705	0.433	0.576
8	134914706	137031473	0	10000000	1	1	1000000	1	1
8	137031474	137128001	1	4110350	0.411	0.581	404581	0.405	0.576
8	137128002	138914028	0	10000000	1	1	1000000	1	1
8	138914029	138965212	1	4169701	0.417	0.581	411155	0.411	0.576
8	138965213	142054223	0	10000000	1	1	1000000	1	1
8	142054224	142269214	1	3459795	0.346	0.581	341604	0.342	0.576
8	142269215	146364022	0	10000000	1	1	1000000	1	1
9	1	764049	0	10000000	1	1	1000000	1	1
9	764050	876463	5	16	1.6e-06	1.85e-05	185	0.000185	0.001
9	876464	894036	3	22329	0.002	0.014	18519	0.019	0.073
9	894037	894409	2	293602	0.029	0.114	109696	0.11	0.26
9	894410	2168997	1	1353301	0.135	0.318	275474	0.275	0.575
9	2168998	2253943	2	555204	0.056	0.201	96083	0.096	0.26
9	2253944	2430189	1	3009369	0.301	0.581	386489	0.386	0.576
9	2430190	3775582	0	10000000	1	1	1000000	1	1
9	3775583	4007769	1	3367297	0.337	0.581	376705	0.377	0.576
9	4007770	4490133	0	10000000	1	1	1000000	1	1
9	4490134	4624890	1	3687808	0.369	0.581	396128	0.396	0.576
9	4624891	6358333	0	10000000	1	1	1000000	1	1
9	6358334	7842486	1	2641599	0.264	0.581	265483	0.265	0.562
9	7842487	8180123	2	743943	0.074	0.25	73567	0.074	0.232
9	8180124	8421207	1	3792554	0.379	0.581	376237	0.376	0.576
9	8421208	8428670	0	10000000	1	1	1000000	1	1
9	8428671	8826766	1	3562267	0.356	0.581	351694	0.352	0.576
9	8826767	8972924	2	916446	0.092	0.268	89364	0.089	0.258
9	8972925	9139951	3	140905	0.014	0.067	13599	0.014	0.06
9	9139952	9182215	2	1054761	0.105	0.268	102786	0.103	0.26
9	9182216	9422858	3	125163	0.013	0.061	11879	0.012	0.054
9	9422859	9640335	5	1413	0.000141	0.001	110	0.00011	0.001
9	9640336	9795185	4	17607	0.002	0.012	1708	0.002	0.01
9	9795186	9974650	3	138868	0.014	0.066	13341	0.013	0.059
9	9974651	10408149	1	3532795	0.353	0.581	346628	0.347	0.576
9	10408150	12659690	0	10000000	1	1	1000000	1	1
9	12659691	13661371	1	3007428	0.301	0.581	292802	0.293	0.576
9	13661372	14898160	0	10000000	1	1	1000000	1	1
9	14898161	15555458	1	3286381	0.329	0.581	312863	0.313	0.576
9	15555459	15980319	0	10000000	1	1	1000000	1	1
9	15980320	16035672	1	4221571	0.422	0.581	400923	0.401	0.576
9	16035673	17509211	0	10000000	1	1	1000000	1	1
9	17509212	17532839	1	4315500	0.432	0.581	394396	0.394	0.576
9	17532840	17782325	2	824396	0.082	0.264	63872	0.064	0.211
9	17782326	18036978	1	3792312	0.379	0.581	333315	0.333	0.576
9	18036979	18163591	2	942398	0.094	0.268	71145	0.071	0.228
9	18163592	18778189	1	3328340	0.333	0.581	273911	0.274	0.574
9	18778190	18961825	0	10000000	1	1	1000000	1	1
9	18961826	18974784	1	4351588	0.435	0.581	368060	0.368	0.576
9	18974785	18993911	2	1097381	0.11	0.268	75236	0.075	0.235
9	18993912	19414901	5	904	9.04e-05	0.001	23	2.3e-05	0.000186
9	19414902	19415060	7	17	1.7e-06	1.96e-05	0	0	0
9	19415061	19438402	4	25575	0.003	0.015	901	0.001	0.006
9	19438403	19443515	3	201041	0.02	0.08	9660	0.01	0.046
9	19443516	19468614	4	25468	0.003	0.015	866	0.001	0.005
9	19468615	19473611	3	201167	0.02	0.08	9595	0.01	0.046
9	19473612	19484868	4	26736	0.003	0.016	905	0.001	0.006
9	19484869	19509904	5	2828	0.000283	0.002	71	7.1e-05	0.001
9	19509905	19575573	6	235	2.35e-05	0.000222	3	3e-06	2.66e-05
9	19575574	19650439	7	15	1.5e-06	1.74e-05	0	0	0
9	19650440	19652764	9	0	0	0	0	0	0
9	19652765	19712169	10	0	0	0	0	0	0
9	19712170	19746159	11	0	0	0	0	0	0
9	19746160	19832461	13	0	0	0	0	0	0
9	19832462	19842234	14	0	0	0	0	0	0
9	19842235	19842235	15	0	0	0	0	0	0
9	19842236	19861416	14	0	0	0	0	0	0
9	19861417	19932064	15	0	0	0	0	0	0
9	19932065	20032706	16	0	0	0	0	0	0
9	20032707	20154687	17	0	0	0	0	0	0
9	20154688	20159174	18	0	0	0	0	0	0
9	20159175	20178679	19	0	0	0	0	0	0
9	20178680	20287138	20	0	0	0	0	0	0
9	20287139	20334346	21	0	0	0	0	0	0
9	20334347	20549872	22	0	0	0	0	0	0
9	20549873	20590095	23	0	0	0	0	0	0
9	20590096	20590096	24	0	0	0	0	0	0
9	20590097	20669823	23	0	0	0	0	0	0
9	20669824	20741298	25	0	0	0	0	0	0
9	20741299	20779842	26	0	0	0	0	0	0
9	20779843	20834836	27	0	0	0	0	0	0
9	20834837	20887735	28	0	0	0	0	0	0
9	20887736	20931348	30	0	0	0	0	0	0
9	20931349	20988425	31	0	0	0	0	0	0
9	20988426	21016928	32	0	0	0	0	0	0
9	21016929	21068840	33	0	0	0	0	0	0
9	21068841	21069919	34	0	0	0	0	0	0
9	21069920	21078374	35	0	0	0	0	0	0
9	21078375	21107325	37	0	0	0	0	0	0
9	21107326	21114236	39	0	0	0	0	0	0
9	21114237	21131626	40	0	0	0	0	0	0
9	21131627	21133231	42	0	0	0	0	0	0
9	21133232	21214876	43	0	0	0	0	0	0
9	21214877	21316648	49	0	0	0	0	0	0
9	21316649	21338144	50	0	0	0	0	0	0
9	21338145	21340785	51	0	0	0	0	0	0
9	21340786	21535798	52	0	0	0	0	0	0
9	21535799	21606529	53	0	0	0	0	0	0
9	21606530	21606565	58	0	0	0	0	0	0
9	21606566	21606655	60	0	0	0	0	0	0
9	21606656	21615698	61	0	0	0	0	0	0
9	21615699	21652665	62	0	0	0	0	0	0
9	21652666	21684432	64	0	0	0	0	0	0
9	21684433	21684688	66	0	0	0	0	0	0
9	21684689	21695459	69	0	0	0	0	0	0
9	21695460	21695892	70	0	0	0	0	0	0
9	21695893	21700794	72	0	0	0	0	0	0
9	21700795	21701004	73	0	0	0	0	0	0
9	21701005	21732911	74	0	0	0	0	0	0
9	21732912	21748432	75	0	0	0	0	0	0
9	21748433	21757431	77	0	0	0	0	0	0
9	21757432	21787847	80	0	0	0	0	0	0
9	21787848	21806563	82	0	0	0	0	0	0
9	21806564	21807993	85	0	0	0	0	0	0
9	21807994	21816213	89	0	0	0	0	0	0
9	21816214	21828109	90	0	0	0	0	0	0
9	21828110	21855095	92	0	0	0	0	0	0
9	21855096	21890325	93	0	0	0	0	0	0
9	21890326	21890326	96	0	0	0	0	0	0
9	21890327	21923278	94	0	0	0	0	0	0
9	21923279	21929665	96	0	0	0	0	0	0
9	21929666	21944817	99	0	0	0	0	0	0
9	21944818	21945604	101	0	0	0	0	0	0
9	21945605	21954952	102	0	0	0	0	0	0
9	21954953	21986217	103	0	0	0	0	0	0
9	21986218	21986218	106	0	0	0	0	0	0
9	21986219	21991751	105	0	0	0	0	0	0
9	21991752	22017835	106	0	0	0	0	0	0
9	22017836	22019673	108	0	0	0	0	0	0
9	22019674	22024351	107	0	0	0	0	0	0
9	22024352	22029547	106	0	0	0	0	0	0
9	22029548	22041998	104	0	0	0	0	0	0
9	22041999	22067276	103	0	0	0	0	0	0
9	22067277	22088260	100	0	0	0	0	0	0
9	22088261	22118102	99	0	0	0	0	0	0
9	22118103	22131825	98	0	0	0	0	0	0
9	22131826	22132076	97	0	0	0	0	0	0
9	22132077	22134094	95	0	0	0	0	0	0
9	22134095	22134172	93	0	0	0	0	0	0
9	22134173	22136489	91	0	0	0	0	0	0
9	22136490	22176961	90	0	0	0	0	0	0
9	22176962	22204445	89	0	0	0	0	0	0
9	22204446	22207037	87	0	0	0	0	0	0
9	22207038	22219365	85	0	0	0	0	0	0
9	22219366	22237321	83	0	0	0	0	0	0
9	22237322	22259421	82	0	0	0	0	0	0
9	22259422	22266091	80	0	0	0	0	0	0
9	22266092	22283153	77	0	0	0	0	0	0
9	22283154	22385189	73	0	0	0	0	0	0
9	22385190	22385639	70	0	0	0	0	0	0
9	22385640	22399693	69	0	0	0	0	0	0
9	22399694	22412948	65	0	0	0	0	0	0
9	22412949	22430804	62	0	0	0	0	0	0
9	22430805	22484702	61	0	0	0	0	0	0
9	22484703	22543731	60	0	0	0	0	0	0
9	22543732	22596163	59	0	0	0	0	0	0
9	22596164	22611155	57	0	0	0	0	0	0
9	22611156	22720920	56	0	0	0	0	0	0
9	22720921	22721048	57	0	0	0	0	0	0
9	22721049	22731106	56	0	0	0	0	0	0
9	22731107	22740232	55	0	0	0	0	0	0
9	22740233	22809450	53	0	0	0	0	0	0
9	22809451	22822423	52	0	0	0	0	0	0
9	22822424	22856899	51	0	0	0	0	0	0
9	22856900	22943509	50	0	0	0	0	0	0
9	22943510	22973194	49	0	0	0	0	0	0
9	22973195	22986069	48	0	0	0	0	0	0
9	22986070	23128281	47	0	0	0	0	0	0
9	23128282	23197592	46	0	0	0	0	0	0
9	23197593	23199958	45	0	0	0	0	0	0
9	23199959	23219697	46	0	0	0	0	0	0
9	23219698	23266412	45	0	0	0	0	0	0
9	23266413	23318433	44	0	0	0	0	0	0
9	23318434	23327655	43	0	0	0	0	0	0
9	23327656	23388257	42	0	0	0	0	0	0
9	23388258	23404913	41	0	0	0	0	0	0
9	23404914	23420202	40	0	0	0	0	0	0
9	23420203	23420953	39	0	0	0	0	0	0
9	23420954	23567263	38	0	0	0	0	0	0
9	23567264	23642677	37	0	0	0	0	0	0
9	23642678	23644283	36	0	0	0	0	0	0
9	23644284	23669526	37	0	0	0	0	0	0
9	23669527	23672465	36	0	0	0	0	0	0
9	23672466	23859980	35	0	0	0	0	0	0
9	23859981	23973052	34	0	0	0	0	0	0
9	23973053	23983630	32	0	0	0	0	0	0
9	23983631	24088806	31	0	0	0	0	0	0
9	24088807	24088807	32	0	0	0	0	0	0
9	24088808	24111280	31	0	0	0	0	0	0
9	24111281	24555849	30	0	0	0	0	0	0
9	24555850	24602765	29	0	0	0	0	0	0
9	24602766	24653566	28	0	0	0	0	0	0
9	24653567	24717136	27	0	0	0	0	0	0
9	24717137	24772803	26	0	0	0	0	0	0
9	24772804	24797824	25	0	0	0	0	0	0
9	24797825	24866097	23	0	0	0	0	0	0
9	24866098	25178137	22	0	0	0	0	0	0
9	25178138	25194951	21	0	0	0	0	0	0
9	25194952	25677257	20	0	0	0	0	0	0
9	25677258	25954668	18	0	0	0	0	0	0
9	25954669	25955017	17	0	0	0	0	0	0
9	25955018	26097291	16	0	0	0	0	0	0
9	26097292	26191618	15	0	0	0	0	0	0
9	26191619	26229284	16	0	0	0	0	0	0
9	26229285	26606060	15	0	0	0	0	0	0
9	26606061	26651364	14	0	0	0	0	0	0
9	26651365	26704308	13	0	0	0	0	0	0
9	26704309	26723348	12	0	0	0	0	0	0
9	26723349	26723349	13	0	0	0	0	0	0
9	26723350	26724384	12	0	0	0	0	0	0
9	26724385	26901068	11	0	0	0	0	0	0
9	26901069	27018020	10	0	0	0	0	0	0
9	27018021	27778662	9	0	0	0	0	0	0
9	27778663	27930953	8	1	1e-07	1.25e-06	0	0	0
9	27930954	27931178	7	25	2.5e-06	2.72e-05	2	2e-06	1.81e-05
9	27931179	28847169	8	0	0	0	0	0	0
9	28847170	28850822	9	0	0	0	0	0	0
9	28850823	29200386	8	0	0	0	0	0	0
9	29200387	29400712	7	12	1.2e-06	1.41e-05	0	0	0
9	29400713	29424847	6	240	2.4e-05	0.000226	17	1.7e-05	0.000142
9	29424848	29595826	5	1674	0.000167	0.001	123	0.000123	0.001
9	29595827	30078773	3	92218	0.009	0.048	8335	0.008	0.04
9	30078774	30679704	2	627934	0.063	0.221	59011	0.059	0.2
9	30679705	30899970	1	3854747	0.385	0.581	377996	0.378	0.576
9	30899971	32890347	0	10000000	1	1	1000000	1	1
9	32890348	32896388	1	4374166	0.437	0.581	431736	0.432	0.576
9	32896389	33056298	0	10000000	1	1	1000000	1	1
9	33056299	33800627	1	3209042	0.321	0.581	314007	0.314	0.576
9	33800628	34364299	2	642817	0.064	0.225	61770	0.062	0.206
9	34364300	37210263	1	2257740	0.226	0.516	218892	0.219	0.493
9	37210264	38434579	2	454202	0.045	0.169	43112	0.043	0.155
9	38434580	38766174	3	110484	0.011	0.055	10245	0.01	0.048
9	38766175	66096283	0	10000000	1	1	1000000	1	1
9	66096284	71401918	1	1848641	0.185	0.43	177137	0.177	0.409
9	71401919	74104755	0	10000000	1	1	1000000	1	1
9	74104756	74358289	2	823656	0.082	0.264	79025	0.079	0.243
9	74358290	74892709	3	87410	0.009	0.046	8224	0.008	0.04
9	74892710	75206816	2	776214	0.078	0.255	75153	0.075	0.235
9	75206817	75313313	1	4090986	0.409	0.581	402741	0.403	0.576
9	75313314	78905544	0	10000000	1	1	1000000	1	1
9	78905545	79258395	1	3638668	0.364	0.581	356858	0.357	0.576
9	79258396	81890715	0	10000000	1	1	1000000	1	1
9	81890716	82185354	1	3727815	0.373	0.581	366783	0.367	0.576
9	82185355	83062146	0	10000000	1	1	1000000	1	1
9	83062147	83263078	1	3891938	0.389	0.581	383030	0.383	0.576
9	83263079	86071223	0	10000000	1	1	1000000	1	1
9	86071224	86314195	1	3816096	0.382	0.581	375621	0.376	0.576
9	86314196	86615744	0	10000000	1	1	1000000	1	1
9	86615745	87172346	1	3388695	0.339	0.581	332645	0.333	0.576
9	87172347	87182655	2	1116035	0.112	0.268	108459	0.108	0.26
9	87182656	87346520	1	3966415	0.397	0.581	390821	0.391	0.576
9	87346521	88931703	0	10000000	1	1	1000000	1	1
9	88931704	90063979	1	2917615	0.292	0.581	285829	0.286	0.576
9	90063980	90857755	0	10000000	1	1	1000000	1	1
9	90857756	91314445	1	3501040	0.35	0.581	344757	0.345	0.576
9	91314446	92309393	0	10000000	1	1	1000000	1	1
9	92309394	92314364	1	4378725	0.438	0.581	432682	0.433	0.576
9	92314365	92314548	2	1134851	0.113	0.268	110653	0.111	0.26
9	92314549	92314774	1	4394980	0.439	0.581	434392	0.434	0.576
9	92314775	93754805	0	10000000	1	1	1000000	1	1
9	93754806	93840659	1	4141496	0.414	0.581	408439	0.408	0.576
9	93840660	94988944	0	10000000	1	1	1000000	1	1
9	94988945	95001108	1	4354632	0.435	0.581	429528	0.43	0.576
9	95001109	95018902	2	1100854	0.11	0.268	106999	0.107	0.26
9	95018903	95247288	3	128090	0.013	0.062	12248	0.012	0.055
9	95247289	95273013	2	1085614	0.109	0.268	105344	0.105	0.26
9	95273014	95275024	1	4387866	0.439	0.581	432640	0.433	0.576
9	95275025	96394345	0	10000000	1	1	1000000	1	1
9	96394346	96711409	1	3693730	0.369	0.581	362343	0.362	0.576
9	96711410	96940618	0	10000000	1	1	1000000	1	1
9	96940619	97992322	1	2971879	0.297	0.581	290188	0.29	0.576
9	97992323	98009016	2	1100747	0.11	0.268	106622	0.107	0.26
9	98009017	98367717	3	106889	0.011	0.054	10137	0.01	0.047
9	98367718	98378273	2	1113535	0.111	0.268	108108	0.108	0.26
9	98378274	98447172	1	4185933	0.419	0.581	412282	0.412	0.576
9	98447173	106659984	0	10000000	1	1	1000000	1	1
9	106659985	106660220	2	1134469	0.113	0.268	110485	0.11	0.26
9	106660221	106666046	3	200925	0.02	0.08	19170	0.019	0.074
9	106666047	106674850	2	1117696	0.112	0.268	108807	0.109	0.26
9	106674851	107646288	0	10000000	1	1	1000000	1	1
9	107646289	107680729	1	4284421	0.428	0.581	422455	0.422	0.576
9	107680730	108320988	2	612460	0.061	0.217	58663	0.059	0.199
9	108320989	110085254	0	10000000	1	1	1000000	1	1
9	110085255	110410967	2	770069	0.077	0.254	73675	0.074	0.232
9	110410968	110451516	1	4261718	0.426	0.581	420942	0.421	0.576
9	110451517	112473381	0	10000000	1	1	1000000	1	1
9	112473382	112510941	1	4274617	0.427	0.581	421201	0.421	0.576
9	112510942	112516537	2	1124594	0.112	0.268	109210	0.109	0.26
9	112516538	114703028	0	10000000	1	1	1000000	1	1
9	114703029	114729769	1	4308746	0.431	0.581	424435	0.424	0.576
9	114729770	116282113	0	10000000	1	1	1000000	1	1
9	116282114	116330970	1	4238352	0.424	0.581	417753	0.418	0.576
9	116330971	118311163	0	10000000	1	1	1000000	1	1
9	118311164	118379998	1	4188404	0.419	0.581	411544	0.412	0.576
9	118379999	118935816	0	10000000	1	1	1000000	1	1
9	118935817	119033334	2	980070	0.098	0.268	94673	0.095	0.26
9	119033335	119075942	1	4260066	0.426	0.581	419498	0.419	0.576
9	119075943	120202576	0	10000000	1	1	1000000	1	1
9	120202577	121041542	1	3130948	0.313	0.581	306402	0.306	0.576
9	121041543	121062736	2	1094709	0.109	0.268	105883	0.106	0.26
9	121062737	121098815	3	185534	0.019	0.08	17652	0.018	0.072
9	121098816	121162301	2	1026109	0.103	0.268	99109	0.099	0.26
9	121162302	121162755	1	4394283	0.439	0.581	433423	0.433	0.576
9	121162756	121349691	0	10000000	1	1	1000000	1	1
9	121349692	121636933	1	3739627	0.374	0.581	367085	0.367	0.576
9	121636934	121637743	2	1132742	0.113	0.268	109709	0.11	0.26
9	121637744	121644599	7	21	2.1e-06	2.31e-05	2	2e-06	1.81e-05
9	121644600	121645267	8	3	3e-07	3.64e-06	0	0	0
9	121645268	121669349	7	19	1.9e-06	2.15e-05	2	2e-06	1.81e-05
9	121669350	121670800	5	3134	0.000313	0.002	284	0	0.002
9	121670801	121701935	4	24928	0.002	0.015	2351	0.002	0.013
9	121701936	121709416	3	199827	0.02	0.08	18958	0.019	0.074
9	121709417	121802780	2	984109	0.098	0.268	94865	0.095	0.26
9	121802781	121803609	1	4392270	0.439	0.581	432857	0.433	0.576
9	121803610	122005959	0	10000000	1	1	1000000	1	1
9	122005960	122065510	1	4210938	0.421	0.581	414355	0.414	0.576
9	122065511	122258576	0	10000000	1	1	1000000	1	1
9	122258577	122541434	1	3748268	0.375	0.581	367866	0.368	0.576
9	122541435	125324180	0	10000000	1	1	1000000	1	1
9	125324181	125864093	1	3406719	0.341	0.581	334179	0.334	0.576
9	125864094	126824330	0	10000000	1	1	1000000	1	1
9	126824331	126963082	1	4018005	0.402	0.581	396143	0.396	0.576
9	126963083	127652459	0	10000000	1	1	1000000	1	1
9	127652460	128196221	1	3402974	0.34	0.581	334097	0.334	0.576
9	128196222	132389418	0	10000000	1	1	1000000	1	1
9	132389419	132667074	1	3740976	0.374	0.581	367891	0.368	0.576
9	132667075	132864312	2	861317	0.086	0.267	83091	0.083	0.249
9	132864313	133393073	1	3384713	0.338	0.581	332345	0.332	0.576
9	133393074	133393108	3	197544	0.02	0.08	18848	0.019	0.074
9	133393109	133394671	4	26661	0.003	0.016	2589	0.003	0.014
9	133394672	133599030	3	127853	0.013	0.062	12214	0.012	0.055
9	133599031	133623449	4	24196	0.002	0.015	2343	0.002	0.013
9	133623450	133675143	2	1013364	0.101	0.268	98275	0.098	0.26
9	133675144	133985853	1	3639038	0.364	0.581	357482	0.357	0.576
9	133985854	134865814	0	10000000	1	1	1000000	1	1
9	134865815	134991713	1	3908245	0.391	0.581	385316	0.385	0.576
9	134991714	135420846	0	10000000	1	1	1000000	1	1
9	135420847	135536540	1	3880017	0.388	0.581	382052	0.382	0.576
9	135536541	140611435	0	10000000	1	1	1000000	1	1
9	140611436	141087366	1	438726	0.044	0.164	72396	0.072	0.23
9	141087367	141213431	0	10000000	1	1	1000000	1	1
10	1	111954	0	10000000	1	1	1000000	1	1
10	111955	606908	1	406283	0.041	0.154	336951	0.337	0.576
10	606909	2085749	0	10000000	1	1	1000000	1	1
10	2085750	2183107	1	3096032	0.31	0.581	405390	0.405	0.576
10	2183108	3917601	0	10000000	1	1	1000000	1	1
10	3917602	3947069	2	850052	0.085	0.267	104430	0.104	0.26
10	3947070	3951492	1	3947294	0.395	0.581	432367	0.432	0.576
10	3951493	7648750	0	10000000	1	1	1000000	1	1
10	7648751	7679393	1	4245120	0.425	0.581	423893	0.424	0.576
10	7679394	8713925	0	10000000	1	1	1000000	1	1
10	8713926	8727468	2	1099976	0.11	0.268	107848	0.108	0.26
10	8727469	11142726	0	10000000	1	1	1000000	1	1
10	11142727	11219653	1	4159543	0.416	0.581	410245	0.41	0.576
10	11219654	11579545	0	10000000	1	1	1000000	1	1
10	11579546	11744028	2	903677	0.09	0.268	87119	0.087	0.255
10	11744029	11795574	4	23562	0.002	0.015	2229	0.002	0.013
10	11795575	12207886	5	924	9.24e-05	0.001	90	9e-05	0.001
10	12207887	12464495	6	102	1.02e-05	0.000105	6	6e-06	5.24e-05
10	12464496	12480633	5	2876	0.000288	0.002	283	0.000283	0.002
10	12480634	12490817	4	26901	0.003	0.016	2607	0.003	0.014
10	12490818	12495536	5	3040	0.000304	0.002	305	0.000305	0.002
10	12495537	12544238	4	23568	0.002	0.015	2239	0.002	0.013
10	12544239	12550970	3	201153	0.02	0.08	19279	0.019	0.074
10	12550971	12577990	2	1086253	0.109	0.268	105383	0.105	0.26
10	12577991	13918753	1	2797314	0.28	0.581	272963	0.273	0.572
10	13918754	14382318	0	10000000	1	1	1000000	1	1
10	14382319	14490547	1	4085216	0.409	0.581	402483	0.402	0.576
10	14490548	19043167	0	10000000	1	1	1000000	1	1
10	19043168	19246586	1	3885837	0.389	0.581	382204	0.382	0.576
10	19246587	20141447	0	10000000	1	1	1000000	1	1
10	20141448	20142654	1	4392552	0.439	0.581	433990	0.434	0.576
10	20142655	20349534	2	863660	0.086	0.267	83429	0.083	0.25
10	20349535	20443727	3	163603	0.016	0.075	15386	0.015	0.066
10	20443728	20670574	2	846479	0.085	0.267	81946	0.082	0.249
10	20670575	21281250	1	3331094	0.333	0.581	326965	0.327	0.576
10	21281251	21751611	2	686358	0.069	0.236	66188	0.066	0.218
10	21751612	23332946	1	2673464	0.267	0.581	260884	0.261	0.558
10	23332947	23863953	0	10000000	1	1	1000000	1	1
10	23863954	24056096	1	3907925	0.391	0.581	385117	0.385	0.576
10	24056097	24838796	0	10000000	1	1	1000000	1	1
10	24838797	24851662	1	4351534	0.435	0.581	429095	0.429	0.576
10	24851663	24920628	2	1018008	0.102	0.268	98530	0.099	0.26
10	24920629	24939665	1	4332212	0.433	0.581	426928	0.427	0.576
10	24939666	25137771	0	10000000	1	1	1000000	1	1
10	25137772	25265078	1	4042134	0.404	0.581	397621	0.398	0.576
10	25265079	25650033	0	10000000	1	1	1000000	1	1
10	25650034	26483183	1	3132876	0.313	0.581	306159	0.306	0.576
10	26483184	27381348	0	10000000	1	1	1000000	1	1
10	27381349	27454111	1	4173964	0.417	0.581	410769	0.411	0.576
10	27454112	31607360	0	10000000	1	1	1000000	1	1
10	31607361	32415788	1	3156333	0.316	0.581	308395	0.308	0.576
10	32415789	32492681	2	1007813	0.101	0.268	97180	0.097	0.26
10	32492682	33232628	1	3214380	0.321	0.581	314630	0.315	0.576
10	33232629	34577696	0	10000000	1	1	1000000	1	1
10	34577697	34773707	1	3902079	0.39	0.581	383796	0.384	0.576
10	34773708	36759225	0	10000000	1	1	1000000	1	1
10	36759226	37839366	1	2951816	0.295	0.581	288521	0.289	0.576
10	37839367	43880832	0	10000000	1	1	1000000	1	1
10	43880833	44013053	1	4032566	0.403	0.581	396522	0.397	0.576
10	44013054	44749210	0	10000000	1	1	1000000	1	1
10	44749211	44752330	1	4387386	0.439	0.581	432208	0.432	0.576
10	44752331	54098258	0	10000000	1	1	1000000	1	1
10	54098259	54148923	1	4234435	0.423	0.581	417337	0.417	0.576
10	54148924	59842562	0	10000000	1	1	1000000	1	1
10	59842563	60039877	1	3898310	0.39	0.581	383212	0.383	0.576
10	60039878	64610717	0	10000000	1	1	1000000	1	1
10	64610718	64660397	1	4235729	0.424	0.581	417748	0.418	0.576
10	64660398	64832998	0	10000000	1	1	1000000	1	1
10	64832999	65203808	1	3612641	0.361	0.581	354299	0.354	0.576
10	65203809	65625588	0	10000000	1	1	1000000	1	1
10	65625589	65671915	1	4249197	0.425	0.581	418139	0.418	0.576
10	65671916	67478075	0	10000000	1	1	1000000	1	1
10	67478076	67671312	1	3903443	0.39	0.581	383916	0.384	0.576
10	67671313	67727355	2	1037669	0.104	0.268	100203	0.1	0.26
10	67727356	68089112	1	3625684	0.363	0.581	355921	0.356	0.576
10	68089113	68099757	3	199001	0.02	0.08	18851	0.019	0.074
10	68099758	68449231	2	754506	0.075	0.251	72259	0.072	0.23
10	68449232	68636979	0	10000000	1	1	1000000	1	1
10	68636980	68987332	1	3645008	0.365	0.581	356992	0.357	0.576
10	68987333	69317562	2	767550	0.077	0.253	73838	0.074	0.233
10	69317563	69533773	3	130855	0.013	0.063	12436	0.012	0.056
10	69533774	69623056	4	20854	0.002	0.013	1984	0.002	0.012
10	69623057	69623270	5	3114	0.000311	0.002	275	0	0.002
10	69623271	69741341	6	164	1.64e-05	0.000164	14	0	0.000119
10	69741342	70050616	7	4	4e-07	4.84e-06	0	0	0
10	70050617	70952182	8	0	0	0	0	0	0
10	70952183	71014413	7	10	1e-06	1.18e-05	1	1e-06	9.34e-06
10	71014414	71102649	6	175	1.75e-05	0.000174	19	1.9e-05	0.000158
10	71102650	71103597	4	28056	0.003	0.016	2596	0.003	0.014
10	71103598	71106454	2	1130907	0.113	0.268	109560	0.11	0.26
10	71106455	71230664	1	4050440	0.405	0.581	398697	0.399	0.576
10	71230665	71436213	0	10000000	1	1	1000000	1	1
10	71436214	71534182	1	4112293	0.411	0.581	404808	0.405	0.576
10	71534183	71543442	2	1119301	0.112	0.268	108199	0.108	0.26
10	71543443	71701511	1	3979396	0.398	0.581	391146	0.391	0.576
10	71701512	73415614	0	10000000	1	1	1000000	1	1
10	73415615	73825951	1	3562179	0.356	0.581	349378	0.349	0.576
10	73825952	74045916	2	851677	0.085	0.267	82068	0.082	0.249
10	74045917	75487498	3	42942	0.004	0.024	4012	0.004	0.021
10	75487499	76133761	2	608904	0.061	0.216	58035	0.058	0.198
10	76133762	76683860	3	85462	0.009	0.045	7886	0.008	0.039
10	76683861	76717874	4	24504	0.002	0.015	2244	0.002	0.013
10	76717875	76808821	5	2110	0.000211	0.002	180	0.00018	0.001
10	76808822	77205684	4	10764	0.001	0.007	918	0.001	0.006
10	77205685	77328047	3	153897	0.015	0.071	14689	0.015	0.064
10	77328048	77410900	2	998809	0.1	0.268	96531	0.097	0.26
10	77410901	77782036	3	105046	0.011	0.053	9887	0.01	0.047
10	77782037	77786581	2	1126024	0.113	0.268	109108	0.109	0.26
10	77786582	78049360	1	3778736	0.378	0.581	371549	0.372	0.576
10	78049361	78203215	2	915517	0.092	0.268	88237	0.088	0.257
10	78203216	79147833	1	3047722	0.305	0.581	297368	0.297	0.576
10	79147834	79876353	0	10000000	1	1	1000000	1	1
10	79876354	80629177	1	3201447	0.32	0.581	312942	0.313	0.576
10	80629178	86587877	0	10000000	1	1	1000000	1	1
10	86587878	87521967	1	3054068	0.305	0.581	298554	0.299	0.576
10	87521968	87543939	2	1093688	0.109	0.268	105887	0.106	0.26
10	87543940	87678539	1	4023534	0.402	0.581	396777	0.397	0.576
10	87678540	88659046	0	10000000	1	1	1000000	1	1
10	88659047	89293762	1	3307357	0.331	0.581	323816	0.324	0.576
10	89293763	89318333	3	192303	0.019	0.08	18455	0.018	0.073
10	89318334	89324355	4	27603	0.003	0.016	2621	0.003	0.014
10	89324356	89350858	6	245	2.45e-05	0.000228	17	1.7e-05	0.000142
10	89350859	89380316	7	25	2.5e-06	2.72e-05	0	0	0
10	89380317	89525859	8	2	2e-07	2.44e-06	0	0	0
10	89525860	89540887	10	0	0	0	0	0	0
10	89540888	89583791	11	0	0	0	0	0	0
10	89583792	89584675	12	0	0	0	0	0	0
10	89584676	89612023	13	0	0	0	0	0	0
10	89612024	89612024	14	0	0	0	0	0	0
10	89612025	89682832	13	0	0	0	0	0	0
10	89682833	89737553	14	0	0	0	0	0	0
10	89737554	89834899	16	0	0	0	0	0	0
10	89834900	89853442	15	0	0	0	0	0	0
10	89853443	89919005	14	0	0	0	0	0	0
10	89919006	90076715	13	0	0	0	0	0	0
10	90076716	90097239	12	0	0	0	0	0	0
10	90097240	90122512	11	0	0	0	0	0	0
10	90122513	90156446	10	0	0	0	0	0	0
10	90156447	90178456	11	0	0	0	0	0	0
10	90178457	90199817	10	0	0	0	0	0	0
10	90199818	90224807	9	0	0	0	0	0	0
10	90224808	90311316	8	0	0	0	0	0	0
10	90311317	90588789	9	1	1e-07	1.25e-06	0	0	0
10	90588790	90619533	8	1	1e-07	1.25e-06	0	0	0
10	90619534	90654659	9	1	1e-07	1.25e-06	0	0	0
10	90654660	90654660	10	0	0	0	0	0	0
10	90654661	90699020	9	1	1e-07	1.25e-06	0	0	0
10	90699021	90716837	8	2	2e-07	2.44e-06	0	0	0
10	90716838	90958765	7	5	5e-07	6.02e-06	0	0	0
10	90958766	91033432	6	197	1.97e-05	0.000194	20	2e-05	0.000165
10	91033433	91263864	5	1379	0.000138	0.001	113	0.000113	0.001
10	91263865	91297717	4	24746	0.002	0.015	2345	0.002	0.013
10	91297718	91412602	3	156576	0.016	0.072	14758	0.015	0.064
10	91412603	91749112	2	761421	0.076	0.252	73118	0.073	0.231
10	91749113	91846691	1	4112204	0.411	0.581	405005	0.405	0.576
10	91846692	92435850	0	10000000	1	1	1000000	1	1
10	92435851	92484110	1	4241451	0.424	0.581	419175	0.419	0.576
10	92484111	93577623	0	10000000	1	1	1000000	1	1
10	93577624	93643484	1	4193420	0.419	0.581	413451	0.413	0.576
10	93643485	93643978	2	1133983	0.113	0.268	110114	0.11	0.26
10	93643979	93856409	3	131443	0.013	0.063	12400	0.012	0.056
10	93856410	93994847	4	18156	0.002	0.012	1748	0.002	0.01
10	93994848	94028556	5	2591	0.000259	0.002	240	0.00024	0.002
10	94028557	94433373	3	100558	0.01	0.052	9330	0.009	0.044
10	94433374	94786259	2	751280	0.075	0.251	72123	0.072	0.229
10	94786260	94837471	1	4233650	0.423	0.581	417454	0.417	0.576
10	94837472	95595163	0	10000000	1	1	1000000	1	1
10	95595164	95607549	2	1111124	0.111	0.268	107574	0.108	0.26
10	95607550	95655565	0	10000000	1	1	1000000	1	1
10	95655566	95751075	1	4119406	0.412	0.581	405043	0.405	0.576
10	95751076	98097997	0	10000000	1	1	1000000	1	1
10	98097998	98104901	1	4371859	0.437	0.581	431317	0.431	0.576
10	98104902	98382302	0	10000000	1	1	1000000	1	1
10	98382303	98532965	1	3990317	0.399	0.581	392889	0.393	0.576
10	98532966	100021982	0	10000000	1	1	1000000	1	1
10	100021983	100047501	1	4312137	0.431	0.581	424950	0.425	0.576
10	100047502	100147059	0	10000000	1	1	1000000	1	1
10	100147060	100191876	1	4253587	0.425	0.581	419140	0.419	0.576
10	100191877	101048020	0	10000000	1	1	1000000	1	1
10	101048021	101324364	1	3757044	0.376	0.581	369830	0.37	0.576
10	101324365	101325915	2	1132276	0.113	0.268	109869	0.11	0.26
10	101325916	101605550	1	3750784	0.375	0.581	369350	0.369	0.576
10	101605551	103981889	0	10000000	1	1	1000000	1	1
10	103981890	104323027	1	3656628	0.366	0.581	358666	0.359	0.576
10	104323028	104386934	2	1024669	0.102	0.268	99139	0.099	0.26
10	104386935	105345984	1	3036922	0.304	0.581	297183	0.297	0.576
10	105345985	106763562	0	10000000	1	1	1000000	1	1
10	106763563	106963164	1	3891574	0.389	0.581	382550	0.383	0.576
10	106963165	108633629	0	10000000	1	1	1000000	1	1
10	108633630	111351711	1	2289215	0.229	0.522	222324	0.222	0.499
10	111351712	111380443	2	1081478	0.108	0.268	104884	0.105	0.26
10	111380444	111481543	1	4105609	0.411	0.581	404389	0.404	0.576
10	111481544	114236823	0	10000000	1	1	1000000	1	1
10	114236824	114904201	1	3276733	0.328	0.581	321452	0.321	0.576
10	114904202	117039692	0	10000000	1	1	1000000	1	1
10	117039693	117777992	1	3212229	0.321	0.581	302028	0.302	0.576
10	117777993	117864679	0	10000000	1	1	1000000	1	1
10	117864680	118235565	1	3613041	0.361	0.581	335906	0.336	0.576
10	118235566	118255810	2	1095721	0.11	0.268	95276	0.095	0.26
10	118255811	119700667	1	2741165	0.274	0.581	235353	0.235	0.52
10	119700668	121006226	0	10000000	1	1	1000000	1	1
10	121006227	121112592	1	4090658	0.409	0.581	325784	0.326	0.576
10	121112593	121596752	0	10000000	1	1	1000000	1	1
10	121596753	121726702	1	4037055	0.404	0.581	292824	0.293	0.576
10	121726703	123541502	0	10000000	1	1	1000000	1	1
10	123541503	123582178	1	4266064	0.427	0.581	36775	0.037	0.135
10	123582179	123604354	3	192182	0.019	0.08	0	0	0
10	123604355	123676747	4	22279	0.002	0.014	0	0	0
10	123676748	123707722	3	188349	0.019	0.08	2	2e-06	0
10	123707723	123771302	2	1025381	0.103	0.268	538	0.001	0.003
10	123771303	123813759	3	183076	0.018	0.079	27	2.7e-05	0
10	123813760	123880823	2	1020881	0.102	0.268	2633	0.003	0.014
10	123880824	123889001	1	4368501	0.437	0.581	108886	0.109	0.26
10	123889002	126338092	0	10000000	1	1	1000000	1	1
10	126338093	126512248	1	3937653	0.394	0.581	315054	0.315	0.576
10	126512249	130889678	0	10000000	1	1	1000000	1	1
10	130889679	131204407	1	3338133	0.334	0.581	322336	0.322	0.576
10	131204408	131424995	2	667796	0.067	0.23	62397	0.062	0.207
10	131424996	131490420	5	1231	0.000123	0.001	118	0.000118	0.001
10	131490421	131572285	4	12674	0.001	0.009	1119	0.001	0.007
10	131572286	131818536	2	617961	0.062	0.219	58550	0.059	0.199
10	131818537	132163840	1	3099445	0.31	0.581	303328	0.303	0.576
10	132163841	132192411	2	790777	0.079	0.258	77036	0.077	0.239
10	132192412	132547962	1	2981589	0.298	0.581	294454	0.294	0.576
10	132547963	132874699	0	10000000	1	1	1000000	1	1
10	132874700	132894844	1	3550766	0.355	0.581	354781	0.355	0.576
10	132894845	133253848	0	10000000	1	1	1000000	1	1
10	133253849	133598111	1	2588169	0.259	0.571	261506	0.262	0.558
10	133598112	133977530	2	284885	0.028	0.111	29928	0.03	0.112
10	133977531	135017319	3	2093	0.000209	0.002	265	0.000265	0.002
10	135017320	135534747	0	10000000	1	1	1000000	1	1
11	1	206766	0	10000000	1	1	1000000	1	1
11	206767	1734232	1	657424	0.066	0.228	261816	0.262	0.558
11	1734233	5020116	0	10000000	1	1	1000000	1	1
11	5020117	5098714	1	3893365	0.389	0.581	410279	0.41	0.576
11	5098715	6771507	0	10000000	1	1	1000000	1	1
11	6771508	7953355	1	2819611	0.282	0.581	281863	0.282	0.576
11	7953356	8909367	0	10000000	1	1	1000000	1	1
11	8909368	9167113	1	3780998	0.378	0.581	372330	0.372	0.576
11	9167114	9686800	2	661140	0.066	0.229	63079	0.063	0.209
11	9686801	10392372	1	3241705	0.324	0.581	317104	0.317	0.576
11	10392373	11007402	0	10000000	1	1	1000000	1	1
11	11007403	11048420	1	4263738	0.426	0.581	419551	0.42	0.576
11	11048421	11694604	0	10000000	1	1	1000000	1	1
11	11694605	11845305	1	3992948	0.399	0.581	392828	0.393	0.576
11	11845306	17934382	0	10000000	1	1	1000000	1	1
11	17934383	17951515	1	4339700	0.434	0.581	427241	0.427	0.576
11	17951516	18468377	0	10000000	1	1	1000000	1	1
11	18468378	18782131	1	3699362	0.37	0.581	362562	0.363	0.576
11	18782132	22565465	0	10000000	1	1	1000000	1	1
11	22565466	22918547	1	3639438	0.364	0.581	357126	0.357	0.576
11	22918548	30043640	0	10000000	1	1	1000000	1	1
11	30043641	30181316	1	4019406	0.402	0.581	396386	0.396	0.576
11	30181317	33050549	0	10000000	1	1	1000000	1	1
11	33050550	33061737	2	1110130	0.111	0.268	107728	0.108	0.26
11	33061738	33079445	3	194053	0.019	0.08	18641	0.019	0.074
11	33079446	33084917	2	1120779	0.112	0.268	108749	0.109	0.26
11	33084918	33505493	0	10000000	1	1	1000000	1	1
11	33505494	33505494	1	4393401	0.439	0.581	433264	0.433	0.576
11	33505495	41079586	0	10000000	1	1	1000000	1	1
11	41079587	41836464	1	3200078	0.32	0.581	313175	0.313	0.576
11	41836465	41843324	2	1120694	0.112	0.268	108632	0.109	0.26
11	41843325	42280183	1	3529749	0.353	0.581	346461	0.346	0.576
11	42280184	42377309	2	979770	0.098	0.268	95014	0.095	0.26
11	42377310	43310744	1	3058045	0.306	0.581	299337	0.299	0.576
11	43310745	43926677	2	622712	0.062	0.22	59199	0.059	0.2
11	43926678	43983744	1	4220581	0.422	0.581	416558	0.417	0.576
11	43983745	45776524	0	10000000	1	1	1000000	1	1
11	45776525	46057426	1	3751108	0.375	0.581	369324	0.369	0.576
11	46057427	47689342	2	386705	0.039	0.147	36453	0.036	0.134
11	47689343	48119474	3	97804	0.01	0.05	9212	0.009	0.044
11	48119475	48145375	1	4310024	0.431	0.581	424476	0.424	0.576
11	48145376	49111466	0	10000000	1	1	1000000	1	1
11	49111467	55983038	1	1682996	0.168	0.393	161403	0.161	0.375
11	55983039	56149021	0	10000000	1	1	1000000	1	1
11	56149022	56185224	1	4274261	0.427	0.581	421953	0.422	0.576
11	56185225	58129167	0	10000000	1	1	1000000	1	1
11	58129168	58165869	2	1067126	0.107	0.268	103490	0.103	0.26
11	58165870	58472656	1	3707425	0.371	0.581	364428	0.364	0.576
11	58472657	62068525	0	10000000	1	1	1000000	1	1
11	62068526	62086073	1	4336590	0.434	0.581	427384	0.427	0.576
11	62086074	69543082	0	10000000	1	1	1000000	1	1
11	69543083	69556469	1	4351228	0.435	0.581	428780	0.429	0.576
11	69556470	69592814	2	1066821	0.107	0.268	103386	0.103	0.26
11	69592815	69870082	1	3756364	0.376	0.581	368896	0.369	0.576
11	69870083	77037398	0	10000000	1	1	1000000	1	1
11	77037399	77883478	1	3124939	0.312	0.581	304962	0.305	0.576
11	77883479	79815844	0	10000000	1	1	1000000	1	1
11	79815845	79906502	1	4129070	0.413	0.581	405342	0.405	0.576
11	79906503	81157348	0	10000000	1	1	1000000	1	1
11	81157349	81848292	1	3254270	0.325	0.581	317855	0.318	0.576
[truncated: 1,330 more rows]
